# Supplementary material for: A meta-analysis uncovers the first sequence variant conferring risk of Bell’s palsy
Source: Sci Rep. 2021 Feb 18;11:4188. doi: 10.1038/s41598-021-82736-w (PMC7893061; doi:10.1038/s41598-021-82736-w)
Supplement: Supplementary file 1 — Supplementary data. [file 41598_2021_82736_MOESM1_ESM.xlsx]

## Sheet: SData
Supplementary Data The most significant associations of variants with Bell's palsy in Iceland, the UK, Denmark, and Finland. Shown are the most significant variant per megabase interval. Odds ratios are shown for the effect allele.
									Combined			Iceland					UK					Denmark					Finland
rsName	Chromosome	Position	Gene	Coding effect	Coding change	Close genes	Effect allele	Other allele	P	OR		P	OR	EAF (%)	Info		P	OR	EAF (%)	Info		P	OR	EAF (%)	Info		P	OR	EAF (%)	Info
rs9357446	chr6	44479861	.	intergenic_variant	.	CDC5L,MIR4642,SPATS1,AARS2,TCTE1,TMEM151B	A	G	6.79e-23	1.2306		0.138	1.14705	55.53	0.9997		1.7e-06	1.16451	53.25	1		1.74e-13	1.33202	52.86	0.9892		4.2e-07	1.25696	50.8	0.999
rs56046298,rs72448466	chr20	63732288	LIME1	upstream_gene_variant	.	ZGPAT,LIME1,SLC2A4RG,ZBTB46,ARFRP1,RTEL1-TNFRSF6B	CGTGTGTGTGTGCAT	CGTGTGTGTGCAT	1.6e-08	0.86459		0.56	0.94535	42.44	0.9685		8.58e-05	0.87398	32.51	0.9994		2.5e-05	0.83544	30.44	0.9981		-	-	-	-
rs531105783	chr10	97618304	MORN4	intron_variant	NM_001098831.1:c.68-982C>T,NM_178832.3:c.68-982C>T	MORN4,HOGA1,PI4K2A,C10orf62,ANKRD2,UBTD1	A	G	1.32e-07	0.0606		0.625	0.01782	0.02	0.9879		1.68e-05	0.08075	0.36	0.9282		0.00122	0.01551	0.23	0.9485		-	-	-	-
rs540146895	chr18	26389511	TAF4B	intron_variant	NM_001293725.1:c.2437-334C>G,NM_005640.2:c.2422-334C>G	TAF4B,LINC01543,KCTD1,PSMA8,MIR8057,PCAT18	G	C	2.67e-07	4.11566		0.867	0.01814	0	0.9643		4.39e-06	4.75644	0.07	0.8993		0.0149	3.13084	0.09	0.9399		-	-	-	-
rs9556908	chr13	98210841	FARP1	intron_variant	NM_001001715.3:c.-23-2379A>G,NM_001286839.1:c.-23-2379A>G,NM_005766.3:c.-23-2379A>G	FARP1,MIR3170,RNF113B,IPO5,STK24,SLC15A1	A	G	2.71e-07	1.12513		0.037	1.22238	29.98	0.9999		0.000382	1.12987	29.18	0.9949		0.0991	1.07047	30.37	0.9947		0.0018	1.17845	24.34	0.999
rs150816383,rs201856452,rs746283047	chr5	23007755	.	intergenic_variant	.	CDH12,PRDM9,PMCHL1	CATTATT	CATT	3.59e-07	1.17645		0.0869	0.79136	14.81	0.9997		2.15e-05	1.20141	14.64	0.9687		0.000201	1.20671	15.3	0.9979		-	-	-	-
rs13308728	chr7	20548564	.	intergenic_variant	.	ABCB5,ITGB8,LOC101927811,SP8,LOC101927769,RPL23P8	G	A	4.68e-07	0.89244		0.055	0.83011	36.03	0.9995		0.0061	0.9101	33.13	0.9617		0.00271	0.88364	33.86	0.9879		0.0131	0.88595	31.82	0.999
rs2045340	chr2	40815504	LOC105374497	intergenic_variant	.	SLC8A1,SLC8A1-AS1	T	A	7.54e-07	1.1146		0.635	1.04655	33.07	0.9997		0.000956	1.11539	34.03	0.9969		0.000365	1.15396	32.52	0.9989		0.125	1.07616	32.62	0.999
rs1394798	chr2	212365917	ERBB4	intron_variant	NM_001042599.1:c.82+172532C>T,NM_005235.2:c.82+172532C>T	ERBB4,MIR548F2,MIR4776-1,MIR4776-2,IKZF2,LOC100130451	G	A	8.31e-07	0.90114		0.114	0.86019	37.38	0.9998		0.0103	0.92109	45.26	0.9915		0.000929	0.88003	45.92	0.9982		0.0211	0.90059	43.89	0.999
rs949081	chr11	79600399	LOC105369405	intergenic_variant	.	TENM4,MIR5579,MIR708	G	A	8.63e-07	0.90068		0.14	0.86962	37.64	0.9996		0.000753	0.89664	42.72	1		0.0417	0.92376	42.21	0.9964		0.00705	0.88533	48.89	0.999
rs8067216	chr17	48010831	.	intergenic_variant	.	COPZ2,MIR152,CDK5RAP3,NFE2L1,PRR15L,CBX1	A	G	9.41e-07	1.1165		0.00233	1.3287	32.76	0.9997		0.000561	1.12592	28.79	0.9928		0.167	1.05866	30.13	0.9961		0.0128	1.12727	32.76	0.999
rs2842765	chr6	141946667	LOC105378031	intergenic_variant	.	NMBR,VTA1,ADGRG6,LOC153910,HIVEP2	A	G	1.03e-06	1.12356		0.881	0.98491	27.18	1		0.00174	1.11874	24.78	0.9984		0.000128	1.1801	24.73	0.9926		0.103	1.09133	23.09	0.999
rs553911686	chr8	71306545	EYA1	intron_variant	NM_000503.5:c.557-6825C>T,NM_001288574.1:c.539-6825C>T,NM_001288575.1:c.191-6825C>T,NM_172058.3:c.557-6825C>T,NM_172059.3:c.542-6825C>T,NM_172060.3:c.458-6825C>T	EYA1,XKR9,MSC,MSC-AS1,LACTB2,LACTB2-AS1	A	G	1.32e-06	3.1699		0.0803	3.42499	0.16	0.9996		0.00285	3.03739	0.09	0.9081		0.000711	3.22812	0.13	0.986		-	-	-	-
rs61811931	chr1	155118700	.	intergenic_variant	.	EFNA1,SLC50A1,DPM3,EFNA3,EFNA4,KRTCAP2	C	T	1.55e-06	0.64121		0.0469	0.51319	2.78	0.9986		0.000115	0.61036	2.11	0.9631		0.0204	0.71298	2.18	0.9803		-	-	-	-
rs193226531	chr10	77284838	KCNMA1	intron_variant	NM_001014797.2:c.541-33582C>G,NM_001161352.1:c.541-33582C>G,NM_001161353.1:c.541-33582C>G,NM_001271518.1:c.379-33582C>G,NM_001271519.1:c.541-33582C>G,NM_001322829.1:c.541-33582C>G,NM_001322830.1:c.541-33582C>G,NM_001322832.1:c.541-33582C>G,NM_001322835.1:c.541-33582C>G,NM_001322836.1:c.541-33582C>G,NM_001322837.1:c.541-33582C>G,NM_001322838.1:c.-77+19549C>G,NM_002247.3:c.541-33582C>G	KCNMA1,KCNMA1-AS3,KCNMA1-AS2,KCNMA1-AS1,DLG5,DLG5-AS1	C	G	1.59e-06	2.11742		0.547	0.01771	0.03	0.9767		5.54e-05	2.40945	0.3	0.9162		0.000941	2.25016	0.38	0.9503		0.514	0.69628	0.17	0.999
rs145480862	chr1	231964137	DISC1	downstream_gene_variant	.	TSNAX-DISC1,DISC1,DISC1-IT1,DISC2,LINC00582,TSNAX	T	A	1.62e-06	3.18738		0.835	0.01809	0.01	1		0.0169	7.49248	0.15	0.851		0.00046	8.55144	0.04	0.9652		0.00175	2.37857	0.72	0.999
rs757708187	chr5	22937069	.	intergenic_variant	.	CDH12,PRDM9,PMCHL1	C	CTT	1.64e-06	1.17058		0.891	0.98	11.03	0.9954		4.34e-05	1.19006	16.8	0.9313		0.0051	1.16719	12.55	0.9984		-	-	-	-
rs150521225	chr5	38683196	.	intergenic_variant	.	OSMR-AS1,LIFR-AS1,LINC01265,LIFR,MIR3650,OSMR	C	T	1.64e-06	3.13961		0.0129	12.1145	0.03	0.9909		0.00102	3.1437	0.1	0.9282		0.0946	2.11658	0.13	0.9055		0.0152	3.76106	0.19	0.999
rs338767	chr13	88476184	.	intergenic_variant	.	LINC00433,LINC00397,LINC00440,SLITRK5,MIR4500HG,MIR4500	A	G	1.96e-06	1.15673		0.0275	1.31101	14.24	1		3.59e-05	1.20985	11.79	0.9935		0.586	1.03149	12.44	0.9988		0.0103	1.18756	12.93	0.999
rs146881812	chr3	25329481	RARB	intron_variant	NM_001290216.2:c.179-131712A>G	RARB,TOP2B,MIR4442,NGLY1,OXSM,LINC00692	G	A	2.02e-06	4.93721		0.693	0.01792	0.01	1		0.000167	4.73603	0.21	0.9471		0.00337	5.45537	0.06	0.9925		-	-	-	-
rs6789770	chr3	76331706	ROBO2	intron_variant	NM_001128929.3:c.109+394104C>G	ROBO2,ZNF717,MIR4273,LINC00960,FRG2C,MIR1324	G	C	2.35e-06	1.14465		0.064	1.18388	50.71	0.9967		0.00327	1.15258	85.05	0.989		0.00123	1.1327	50.84	0.9916		-	-	-	-
rs71673709	chr6	103880870	.	intergenic_variant	.	HACE1	TATA	T	2.43e-06	2.33194		0.486	0.01762	0.05	0.9989		2.27e-05	2.30205	1.37	0.8375		0.0331	2.5587	0.21	0.9952		-	-	-	-
rs116113578	chr6	38870209	DNAH8	intron_variant	NM_001206927.1:c.6829-192G>A	DNAH8,LOC100131047,GLO1,GLP1R,BTBD9,SAYSD1	A	G	2.74e-06	4.12844		0.819	0.01808	0.01	1		0.000394	4.0249	0.09	0.8718		0.00207	4.30037	0.08	0.9893		-	-	-	-
rs748889443	chr12	7581101	.	intergenic_variant	.	APOBEC1,CD163,GDF3,DPPA3,CD163L1,CLEC4C	G	A	2.77e-06	5.41082		0.0676	14.0848	0.01	1		0.000258	5.37254	0.04	0.8661		0.0162	4.56994	0.04	0.8965		-	-	-	-
rs147389517	chr1	62151581	INADL	intron_variant	NM_176877.2:c.5378+3191A>C	PATJ,L1TD1,MIR3116-1,MIR3116-2,KANK4,USP1	C	A	2.97e-06	1.5768		0.653	0.80212	0.91	0.9987		3.67e-05	1.69401	1.16	0.914		0.0123	1.68759	0.62	0.9235		0.267	1.30944	0.92	0.999
rs139213873	chr15	41618286	.	regulatory_region_variant	.	MGA,TYRO3,MIR626,RPAP1,LTK,ITPKA	T	C	3.27e-06	5.27089		0.474	0.01762	0.06	0.996		4.23e-05	6.88125	0.06	0.8737		0.0141	3.86631	0.06	0.9705		-	-	-	-
rs113034576	chr3	126069922	SLC41A3	intron_variant	NM_001008485.1:c.-27-1676T>C,NM_001008486.1:c.-27-1676T>C,NM_001164475.1:c.-78-18872T>C,NM_017836.3:c.-27-1676T>C	SLC41A3,ALDH1L1,ALDH1L1-AS1,ROPN1B,ALDH1L1-AS2,ALG1L	G	A	3.36e-06	1.31403		0.593	1.18235	1.96	0.9994		0.0013	1.30578	3.08	0.9793		0.0171	1.29875	2.65	0.998		0.0181	1.3925	2.68	0.999
rs73206415	chrX	52221384	LOC105377209	intergenic_variant	.	MAGED4,SNORA11D,MIR8088,XAGE2,MAGED4B,SNORA11E	T	C	3.6e-06	1.29421		0.441	1.27813	1.59	0.9949		9.4e-05	1.38597	1.92	0.9882		0.00576	1.25785	2.93	0.9494		0.865	1.03479	0.93	0.999
rs186783239	chr11	93639286	.	intergenic_variant	.	CEP295,SMCO4,SCARNA9,SNORA25,SNORA32,SNORD6	C	T	4.01e-06	0.62788		0.409	0.70033	1.55	0.9999		0.000925	0.55427	1.1	0.9771		0.123	0.7743	1.47	0.9939		0.00148	0.5293	1.37	0.999
rs80136426	chr1	42907291	.	intergenic_variant	.	SLC2A1,LOC339539,SLC2A1-AS1,ZNF691,ERMAP,SVBP	T	C	4.18e-06	5.13202		0.0232	38.3556	0.01	0.9883		0.632	0.01784	0.16	0.9067		0.013	16.5535	0.06	0.8887		0.000294	4.03619	0.43	0.999
rs766316829	chr1	23164715	LUZP1	intron_variant	NM_001142546.1:c.-226+4051G>A,NM_033631.3:c.-292+4051G>A	LUZP1,HTR1D,KDM1A,MIR4419A,LINC01355,MIR3115	T	C	4.24e-06	2.87542		0.0616	2.78041	0.38	0.9972		0.00379	3.0713	0.08	0.873		0.0248	2.72563	0.1	0.8598		0.0384	2.83318	0.19	0.999
rs2983443	chr20	64113592	.	intergenic_variant	.	NPBWR2,OPRL1,LKAAEAR1,RGS19,MIR6813,TCEA2	A	G	4.41e-06	1.1466		0.13	1.21811	12.26	0.9998		0.00396	1.13758	13.63	0.9925		0.00673	1.15812	14.08	0.9573		0.0627	1.13134	13.25	0.999
rs75192983	chr2	74554450	DOK1	5_prime_UTR_variant	NM_001318866.1:c.-720T>C,NM_001318867.1:c.-381T>C,NM_001318868.1:c.-305T>C,NM_001318869.1:c.-756T>C,NM_001381.4:c.-305T>C	LOXL3,DOK1,M1AP,HTRA2,AUP1,DQX1	C	T	4.59e-06	1.15073		0.422	0.8988	14.37	0.9997		0.0112	1.12806	12.96	0.9862		0.00401	1.18034	11.96	0.9933		0.0013	1.21908	16.17	0.999
rs840969	chr2	65475669	.	regulatory_region_variant	.	SPRED2,ACTR2,RAB1A,CEP68,SLC1A4,LINC02245	T	C	4.92e-06	0.89003		0.00753	0.74342	25.31	0.9999		0.0326	0.9198	22.01	0.9966		0.0106	0.88985	24.16	0.9978		0.0134	0.8718	21.04	0.999
rs530929399,rs56161042,rs775202119	chr5	146318455	.	intergenic_variant	.	POU4F3,RBM27,TCERG1,LARS,GPR151,PLAC8L1	TA	TAAA	5.01e-06	0.88843		0.938	0.99243	30.76	0.9959		0.000403	0.88426	32.08	0.9798		0.00165	0.87398	30.2	0.9766		-	-	-	-
rs141807309	chr2	73877188	STAMBP	intergenic_variant	.	STAMBP,ACTG2,DGUOK,C2orf78,DGUOK-AS1,DUSP11	C	A	5.04e-06	2.99038		0.552	0.01772	0.03	0.9916		0.00134	2.64719	0.15	0.8519		0.000508	4.30768	0.09	0.8771		0.78	1.36438	0.05	0.999
rs192147659	chr9	132235616	NTNG2	intron_variant	NM_032536.2:c.1055-3488C>T	NTNG2,SETX,TTF1,MED27,CFAP77,BARHL1	T	C	5.18e-06	3.19824		0.63	0.01783	0.02	0.9867		4.22e-05	3.40076	0.13	0.8394		0.0385	2.75992	0.11	0.8449		-	-	-	-
rs2243739	chr6	30941631	DPCR1	intron_variant	NM_080870.3:c.82+550T>C	DPCR1,SFTA2,VARS2,GTF2H4,DDR1,MUC21	C	T	5.39e-06	0.90366		0.397	1.08047	40.02	1		0.000411	0.88861	35.04	0.9996		0.0189	0.91074	37.17	0.9999		0.0112	0.87704	38.85	0.999
rs183262347	chr4	123516321	.	intergenic_variant	.	TRC-GCA2-1,SPRY1,LINC01091,SPATA5,NUDT6,FGF2	G	T	5.68e-06	0.13932		0.0928	0.01673	0.27	0.9999		0.000612	0.10902	0.21	0.9413		0.00141	0.01554	0.18	0.9589		0.17	0.39298	0.12	0.999
rs140779411	chrX	51894897	MAGED1	intron_variant	NM_001005332.1:c.46-156C>A,NM_001005333.1:c.213+103C>A,NM_006986.3:c.46-156C>A	MAGED1,GSPT2,MAGED4B,SNORA11E,CENPVL1,CENPVL2	A	C	5.86e-06	1.32445		0.94	1.0431	0.68	0.9894		0.000417	1.40579	1.49	0.9695		0.00575	1.27545	2.54	0.9464		0.28	1.26162	0.79	0.999
rs2270568	chr3	172329071	FNDC3B	synonymous_variant	NP_001128567.1:p.Gly458=,NP_073600.3:p.Gly458=	FNDC3B,GHSR,TNFSF10,NCEH1,ECT2,TMEM212-AS1	C	T	6.16e-06	1.10032		0.566	1.05401	40.75	0.9987		7.74e-05	1.13496	42.28	1		0.195	1.0519	41.72	0.9863		0.0209	1.11082	44.15	0.999
rs2215810	chr4	15456801	.	intergenic_variant	.	C1QTNF7,CC2D2A,LOC101929095,FBXL5,FAM200B,BST1	A	T	6.53e-06	0.9091		0.0609	0.84358	46.46	0.9998		0.00327	0.90946	43.72	0.9875		0.0075	0.90159	44.06	0.9954		0.142	0.93594	49.97	0.999
rs12422471	chr12	87083690	LOC105369878	intergenic_variant	.	MGAT4C,MKRN9P,C12orf50,C12orf29,CEP290	T	C	6.69e-06	1.28415		0.162	1.38819	3.09	0.9998		0.000199	1.32538	3.97	0.986		0.00857	1.32353	2.91	0.9936		0.841	1.03076	2.28	0.999
rs149722314	chr8	18107178	.	intergenic_variant	.	LOC101929066,ASAH1,NAT1,PCM1,FGL1,NAT2	A	G	6.8e-06	1.62889		0.00247	2.56767	1.14	0.9982		0.101	1.32631	0.8	0.8855		0.0374	1.48617	0.85	0.9206		0.002	2.3217	0.77	0.999
rs139851679	chr11	121327943	.	intergenic_variant	.	SC5D,SORL1,TECTA,LOC105369535,TBCEL,GRIK4	A	G	6.85e-06	4.11566		0.706	0.01795	0.01	0.9893		0.00224	3.21041	0.08	0.901		0.000432	7.08018	0.04	0.863		-	-	-	-
rs200551879	chr4	59301740	.	intergenic_variant	.	NA	A	G	6.9e-06	0.90159		0.939	1.00813	26.08	0.9783		0.00217	0.90041	33.6	0.9967		0.0802	0.92524	28.26	0.938		0.00112	0.85325	31.66	0.999
rs11775301	chr8	128046864	MIR1207,PVT1	intergenic_variant	NR_003367.3:n.1213-23296T>C	PVT1,MIR1207,MIR1206,MIR1205,TMEM75,MIR1208	T	C	7.06e-06	0.90919		0.435	0.93118	43.65	0.9999		0.000267	0.88941	44.48	0.9964		0.167	0.94819	46.14	0.9988		0.012	0.89003	38.21	0.999
rs2580855	chr2	231910545	.	intergenic_variant	.	NPPC,MIR1471,DIS3L2,COPS7B,PDE6D,PTMA	C	T	7.14e-06	1.24807		0.597	0.87739	3.61	0.999		0.0115	1.18982	5.78	1		0.00509	1.28969	4.25	0.9401		0.00115	1.51377	3.33	0.999
rs189081221	chr1	168472908	LOC101928565	intergenic_variant	NR_125956.1:n.360-8535A>C	LOC101928565,LOC100505918,XCL2,MIR557,XCL1,TBX19	G	T	7.29e-06	2.53299		0.859	0.01813	0	0.9688		6.2e-05	2.85308	0.2	0.8844		0.0166	2.30551	0.18	0.9038		0.439	0.31995	0.03	0.999
rs183047346	chr15	99235476	TTC23	intron_variant	NM_001288615.1:c.-113-396A>G,NM_001288616.1:c.-20-6744A>G	TTC23,LRRC28,HSP90B2P,SYNM,LUNAR1,PGPEP1L	C	T	7.32e-06	4.07512		0.861	0.01814	0	0.993		0.000261	4.91701	0.05	0.8252		0.211	2.08924	0.06	0.964		0.00749	6.48635	0.12	0.999
rs1689281	chr9	14075866	.	intergenic_variant	.	NFIB,LINC00583,TRH-GTG1-6,ZDHHC21,CER1,LINC01235	T	C	7.52e-06	0.87529		0.317	0.87485	14.16	0.9999		0.00368	0.87924	16.15	0.9862		0.00323	0.84806	14.99	0.996		0.113	0.90357	14.64	0.999
rs9630158	chr11	20360395	HTATIP2	upstream_gene_variant	.	HTATIP2,PRMT3,DBX1,NAV2,SLC6A5,NELL1	G	A	7.77e-06	0.85753		0.563	0.91247	9.4	0.9995		0.0019	0.85036	11.72	0.9771		0.153	0.91622	11.7	0.9977		0.000904	0.77655	9.83	0.999
rs150456959	chr15	80261385	LINC00927	intergenic_variant	.	LINC00927,CTXND1,FAH,ZFAND6,ARNT2,BCL2A1	T	G	7.98e-06	0.28696		0.912	1.13746	0.14	0.9999		0.0103	0.36608	0.31	0.961		0.0002	0.09684	0.39	0.9969		0.0539	0.35406	0.18	0.999
rs575548842	chr4	65127997	.	intergenic_variant	.	LINC02232,EPHA5,EPHA5-AS1,TECRL	A	ATAT	8.1e-06	1.9603		0.395	0.47053	0.38	1		0.00041	2.00893	0.43	0.8228		0.00217	2.10223	0.37	0.9755		-	-	-	-
rs782269851	chrX	147175592	.	intergenic_variant	.	LOC105373347,MIR513C,MIR513B,MIR513A1,MIR513A2,MIR506	C	T	8.26e-06	1.99831		0.913	0.0182	0	1		0.000908	2.22465	0.14	0.9017		0.0024	1.85225	0.29	0.8866		-	-	-	-
rs34447393	chr19	53846885	.	intergenic_variant	.	MYADM,NLRP12,PRKCG,MIR373,MIR372,MIR371B	T	C	8.28e-06	0.83519		0.443	0.88329	9.01	0.9972		0.031	0.87634	8.29	0.9243		0.0233	0.83293	8.13	0.8698		0.000658	0.75965	8.97	0.999
rs77633398	chr1	38269209	.	intergenic_variant	.	LINC01343,MIR3659,POU3F1,UTP11,FHL3,SF3A3	A	G	8.41e-06	12.8482		0.0383	47.6794	0.01	0.9947		0.238	4.01887	0.25	0.897		7.31e-05	16.0997	0.03	0.9003		-	-	-	-
rs7744539	chr6	81920073	LOC102724168	intergenic_variant	.	LINC01526,FAM46A,IBTK,TPBG,UBE3D	A	G	8.44e-06	94.7176		0.897	0.01818	0	1		1.52e-05	97.9052	0.08	0.9595		0.274	69.5677	0.01	0.856		-	-	-	-
rs746932610	chr1	207138058	C4BPA	intron_variant	NM_000715.3:c.1274-3048G>C	C4BPA,C4BPB,PFKFB2,YOD1,C1orf116,FCAMR	C	G	8.47e-06	44.3716		0.00769	77.3855	0	1		0.000282	38.0728	0.01	0.9003		0.733	0.01797	0.01	0.9243		-	-	-	-
rs758858632	chr12	16368123	MGST1	downstream_gene_variant	.	MGST1,SLC15A5,LMO3,DERA,STRAP,EPS8	G	A	8.48e-06	3.84356		0.694	0.01792	0.02	0.9907		0.775	0.74879	0.04	0.819		1.84e-06	4.53625	0.14	0.8787		-	-	-	-
rs117123338	chr12	86964404	.	intergenic_variant	.	MGAT4C,MKRN9P	A	G	8.78e-06	1.30474		0.0903	1.49287	2.93	0.9996		0.000402	1.34178	3.11	0.9697		0.00882	1.34689	2.44	0.989		0.808	1.03946	2.03	0.999
rs75260165	chr6	153147249	.	intergenic_variant	.	RGS17,MTRF1L,FBXO5,VIP,MYCT1,SYNE1	C	T	8.89e-06	0.74931		0.0348	0.49693	2.91	0.9989		1.01e-05	0.63521	3.33	0.9493		0.195	0.87424	3.85	0.98		0.3	0.84917	2.12	0.999
rs2705594	chr2	216991419	.	regulatory_region_variant	.	LINC01921,TNP1,DIRC3,IGFBP5,IGFBP2,LINC01280	G	A	9.13e-06	0.90928		0.702	1.03562	41.99	0.9986		0.00426	0.91274	44.98	1		0.00172	0.88206	42.92	0.938		0.0417	0.90874	40.42	0.999
rs535573126	chr7	100067198	ZNF3,ZSCAN21	downstream_gene_variant	.	ZNF3,ZSCAN21,COPS6,ZKSCAN1,MCM7,MIR25	G	A	1e-05	4.68048		0.893	0.01822	0	0.999		0.00261	4.84671	0.03	0.8272		0.00121	4.55807	0.07	0.9166		-	-	-	-
rs116660107	chr1	222340716	.	intergenic_variant	.	TRT-TGT2-1,HHIPL2,TAF1A,TAF1A-AS1,MIA3,AIDA	T	A	1.02e-05	1.50065		0.955	1.02061	1.6	0.9975		0.00298	1.44556	1.3	0.9423		0.000198	1.79822	0.98	0.9767		0.917	1.03904	0.39	0.999
rs28372979	chr17	53247619	.	intergenic_variant	.	C17orf112,KIF2B	A	G	1.02e-05	0.70688		0.567	0.84215	2.6	0.9995		0.0435	0.7753	1.98	0.927		0.00058	0.62782	2.71	0.9869		0.0264	0.67997	1.69	0.999
rs62187583	chr2	176353430	.	intergenic_variant	.	MTX2,HOXD1,HAGLR,MIR7704,HAGLROS,HOXD3	G	A	1.08e-05	0.87145		0.735	0.95571	13.66	0.9988		0.0101	0.88056	12.98	0.9362		0.0139	0.86286	12.59	0.9735		0.0069	0.85104	17.75	0.999
rs10801771	chr1	89708139	LRRC8C	intron_variant	NM_032270.4:c.139-4570G>A	LRRC8C,LRRC8C-DT,LRRC8B,LRRC8D,GBP1P1,GEMIN8P4	A	G	1.1e-05	0.89817		0.292	0.8979	27.83	1		1.84e-05	0.849	24.62	0.9917		0.119	0.93249	24.84	0.9952		0.253	0.94422	27.87	0.999
rs7570454	chr2	199757563	.	regulatory_region_variant	.	FTCDNL1,LINC01877,C2orf69,TYW5,MAIP1,SATB2-AS1	G	A	1.11e-05	7.61942		0.951	0.01825	0	1		0.00857	6.2915	0.05	0.9004		0.000398	8.841	0.03	0.9322		-	-	-	-
rs4965327	chr15	100658469	.	intergenic_variant	.	ASB7,LINS1,PRKXP1,CERS3,LOC105369201,CERS3-AS1	A	G	1.12e-05	1.11405		0.395	1.08719	29.22	0.9988		2.75e-05	1.17563	21.53	0.9394		0.167	1.06492	23.17	0.964		0.12	1.08123	28.92	0.999
rs138517424	chrX	23613751	.	intergenic_variant	.	PRDX4,ACOT9,SAT1,PTCHD1,APOO,CXorf58	A	C	1.12e-05	0.75375		0.045	0.50298	3.03	1		0.00872	0.77252	2.44	0.9857		0.00209	0.7127	2.93	0.995		0.255	0.84739	1.7	0.999
rs183154	chr16	55575346	LPCAT2	intron_variant	NM_017839.4:c.1314+617G>A	LPCAT2,CAPNS2,MMP2,SLC6A2,CES1P2,CES1P1	G	A	1.14e-05	1.98576		0.534	2.02041	0.09	0.9991		0.000468	2.04807	0.94	0.9383		0.209	1.43376	0.57	0.9517		0.00291	4.3107	0.24	0.999
rs62134074	chr2	49640533	.	intergenic_variant	.	NRXN1,FSHR,MIR548BA,STON1-GTF2A1L,LHCGR,GTF2A1L	T	G	1.15e-05	1.1086		0.846	1.01949	28.1	1		0.00191	1.11717	25.12	0.9946		0.00208	1.1402	26.43	0.9991		0.189	1.07047	25.36	0.999
rs760132278	chrX	106554658	.	intergenic_variant	.	CXorf57,MIR548AN,RNF128,TBC1D8B,RIPPLY1,CLDN2	T	A	1.16e-05	0.01595		0.772	0.01804	0.01	0.9596		0.00114	0.01573	0.16	0.9037		0.00344	0.01621	0.2	0.9544		-	-	-	-
rs1383567	chr4	34529578	.	intergenic_variant	.	LOC101928622	T	A	1.17e-05	1.12716		0.182	1.16684	17.79	0.9996		0.0014	1.14511	16.77	0.9794		0.0351	1.11293	16.03	0.9959		0.0737	1.10495	20.47	0.999
rs577060254	chr1	247048306	ZNF670	intron_variant	NM_001204220.1:c.4-8769G>A,NM_033213.4:c.4-8769G>A	ZNF670-ZNF695,ZNF670,ZNF695,ZNF669,C1orf229,ZNF124	T	C	1.18e-05	2.46897		0.685	0.0179	0.02	0.9961		0.0781	1.99951	0.11	0.8316		1.54e-05	4.61633	0.12	0.9223		0.128	1.6603	0.47	0.999
rs748958125	chr12	27442100	ARNTL2-AS1,SMCO2	intergenic_variant	NR_109975.1:n.138+4397T>C	ARNTL2-AS1,SMCO2,ARNTL2,PPFIBP1,STK38L,REP15	G	A	1.19e-05	3.62118		0.00958	5.65251	0.16	0.9957		0.00423	3.75542	0.04	0.9139		0.0251	2.82046	0.09	0.9313		-	-	-	-
rs117695415	chr15	38225143	.	intergenic_variant	.	SPRED1,LINC02345,FAM98B,TMCO5A,RASGRP1,C15orf53	A	G	1.2e-05	0.58129		0.839	1.09856	0.83	0.999		0.000375	0.51243	1.05	0.9763		0.00271	0.49022	1	0.9764		0.267	0.74662	0.76	0.999
rs140860103,rs886057407	chr22	32110626	SLC5A1	3_prime_UTR_variant	NM_000343.3:c.*414dup,NM_001256314.1:c.*414dup	SLC5A1,AP1B1P1,C22orf42,RFPL2,SLC5A4,YWHAH	ATT	AT	1.24e-05	1.35202		0.688	0.88426	2.59	0.9999		0.00137	1.33616	3.02	0.9654		0.000868	1.45995	2.38	0.9967		-	-	-	-
rs73889963	chr3	194927401	.	intergenic_variant	.	XXYLT1,LINC01968,XXYLT1-AS1,MIR3137,XXYLT1-AS2,FAM43A	T	G	1.24e-05	19.7253		0.961	0.01827	0	1		9.49e-06	20.7636	0.1	0.8808		0.621	0.01783	0.01	0.9577		-	-	-	-
rs542277170	chr4	12825167	.	intergenic_variant	.	RAB28,LINC02270,LINC01097,NKX3-2,LINC01096,BOD1L1	T	C	1.25e-05	2.58623		0.624	0.01782	0.02	0.9868		2.77e-05	3.08207	0.18	0.8407		0.0922	1.86843	0.17	0.9825		-	-	-	-
rs186935159	chr5	150954278	.	intergenic_variant	.	ZNF300P1,ZNF300,IRGM,GPX3,TNIP1,ANXA6	C	T	1.27e-05	3.6397		0.0776	2.33101	0.51	0.9994		0.00129	4.48797	0.05	0.8669		0.00801	5.39785	0.03	0.9108		-	-	-	-
rs72843036	chr2	120316212	LOC105373584	intergenic_variant	.	LOC105373989,RALB,INHBB,TMEM185B,EPB41L5,LINC01101	A	G	1.29e-05	1.5909		0.0822	1.67682	1.65	0.9968		0.000117	1.74857	0.97	0.8173		0.101	1.38113	0.85	0.8795		0.903	1.06663	0.22	0.999
rs181587437	chr15	78342521	CRABP1	intron_variant	NM_004378.2:c.250-978C>T	CRABP1,WDR61,DNAJA4,IREB2,ACSBG1,HYKK	T	C	1.3e-05	2.22487		0.822	1.26541	0.16	0.9967		0.00484	2.2986	0.17	0.8676		0.051	1.70608	0.33	0.9535		0.000577	5.58844	0.26	0.999
rs111772580	chr14	102418893	TECPR2	intron_variant	NM_001172631.2:c.638+4100A>G,NM_014844.4:c.638+4100A>G	TECPR2,CINP,ZNF839,ANKRD9,TRI-AAT5-4,MOK	G	A	1.31e-05	0.01541		0.735	0.01798	0.01	0.9891		0.000136	0.0151	0.18	0.8148		0.0375	0.01641	0.08	0.8791		-	-	-	-
rs564454983	chr4	56862263	.	intergenic_variant	.	SPINK2,REST,NOA1,POLR2B,IGFBP7,HOPX	AGGTGGC	A	1.32e-05	0.56739		0.452	0.71605	1.31	0.9998		0.0254	0.65849	1.06	0.8517		8.29e-05	0.45804	1.53	0.9945		-	-	-	-
rs113970335	chr3	82433597	.	intergenic_variant	.	GBE1	C	A	1.35e-05	1.43778		0.767	1.11661	1.35	0.9995		2.48e-06	1.67314	1.51	0.9597		0.198	1.23714	1.22	0.9781		0.899	1.0321	0.85	0.999
rs140077926	chr8	21292190	.	intergenic_variant	.	LOC101929172,LINC02153,LOC102467222,GFRA2,DOK2,XPO7	C	T	1.35e-05	1.43778		0.0473	1.71961	1.97	0.9987		0.0388	1.32459	1.31	0.8444		0.000326	1.67448	1.41	0.9001		0.376	1.18353	1.51	0.999
rs147663618	chr21	39246595	BRWD1	intron_variant	NM_018963.4:c.2481+1106C>G,NM_033656.3:c.2481+1106C>G	BRWD1,PSMG1,BRWD1-AS2,BRWD1-AS1,HMGN1,WRB	C	G	1.37e-05	0.78482		0.242	0.77252	5.06	0.9992		1.8e-06	0.66365	4.35	0.9911		0.0533	0.82911	4.61	0.9828		0.718	1.04781	3.17	0.999
rs398030250,rs398078859,rs71157213	chr17	6759825	XAF1	intron_variant	NM_017523.3:c.225+111del,NM_199139.2:c.169-577del	XAF1,FBXO39,TEKT1,SLC13A5,ALOX12P2,ALOX15P1	C	CT	1.38e-05	0.89718		0.194	0.86797	23.28	0.9995		7.56e-05	0.85659	23.41	0.9829		0.242	0.94838	24.61	0.9752		0.071	0.91138	26.21	0.999
rs376073402	chr2	45695831	PRKCE	intron_variant	NM_005400.2:c.348+43387del	PRKCE,LOC102724965,SRBD1,LINC01121,EPAS1,SIX2	T	TG	1.4e-05	0.01906		0.862	0.01815	0	1		0.000152	0.0151	0.24	0.8962		0.0235	0.01626	0.11	0.9382		0.753	0.33581	0.01	0.999
rs151212839	chr10	7195725	SFMBT2	intron_variant	NM_001018039.1:c.1698+1823C>T,NM_001029880.2:c.1698+1823C>T	SFMBT2,LINC00707,ITIH5,LINC00706,ITIH2,KIN	A	G	1.43e-05	0.3055		0.794	0.77655	0.23	0.9961		0.00296	0.30074	0.36	0.8993		0.00168	0.2513	0.5	0.915		0.273	0.34109	0.05	0.999
rs78711504	chr17	55051919	STXBP4	intron_variant	NM_178509.5:c.1011+4765A>G	STXBP4,COX11,TOM1L1,HLF,MMD,TMEM100	G	A	1.43e-05	0.39121		0.175	0.01702	0.17	0.9887		0.00193	0.32811	0.38	0.9201		0.00226	0.20192	0.35	0.9706		0.101	0.59327	0.51	0.999
rs550971007	chr14	73744732	ELMSAN1	intron_variant	NM_001043318.2:c.-247-4477G>A,NM_194278.3:c.-247-4477G>A	ELMSAN1,MIR4505,PNMA1,DNAL1,LOC100506476,PTGR2	T	C	1.44e-05	3.23685		0.0528	16.6782	0.01	0.9681		0.022	2.61405	0.08	0.9167		0.000744	3.43185	0.12	0.9505		-	-	-	-
rs76019772	chr11	2998079	CARS	downstream_gene_variant	.	CARS,NAP1L4,SNORA54,PHLDA2,SLC22A18,OSBPL5	A	G	1.47e-05	13.0488		1	1	0	1		0.00307	7.50148	0.14	0.9755		0.000353	74.6119	0	0.9945		-	-	-	-
rs668210	chr11	66016444	CATSPER1,CST6	downstream_gene_variant	.	CATSPER1,CST6,BANF1,EIF1AD,GAL3ST3,SF3B2	T	C	1.48e-05	0.88409		0.023	0.73808	16.33	0.9995		0.00897	0.89709	20.32	0.9727		0.00531	0.8652	17.93	0.9848		0.216	0.92201	13.85	0.999
rs149405648	chr15	66347302	TIPIN	intron_variant	NM_001289986.1:c.172+1758G>A,NM_017858.2:c.475+1758G>A	TIPIN,SCARNA14,DIS3L,MAP2K1,MEGF11,SNAPC5	T	C	1.48e-05	1.82394		0.0136	5.4412	0.12	0.9872		0.105	1.51771	0.34	0.8067		0.000171	1.99033	0.75	0.9357		0.716	1.17821	0.26	0.999
rs566949752	chr13	37987180	LOC101929077	intergenic_variant	.	LINC00571,TRPC4,UFM1,POSTN,LINC00547,LINC01048	C	T	1.5e-05	5.17687		0.889	0.01817	0	0.9601		0.000169	6.09946	0.04	0.8449		0.0265	3.9531	0.04	0.9739		-	-	-	-
rs141362904	chr3	41490549	ULK4	intron_variant	NM_001322500.1:c.3227-27296A>G,NM_001322501.1:c.2321-27296A>G,NM_017886.3:c.3227-27296A>G	ULK4,CTNNB1,TRAK1,CCK,LYZL4,ZNF621	C	T	1.57e-05	1.42875		0.378	1.4385	0.96	0.9968		0.000193	1.57554	1.3	0.9469		0.00119	1.59249	1.33	0.9682		0.544	0.88524	1.31	0.999
rs556533345	chr7	53394304	LOC105375282	intergenic_variant	.	LINC01446,POM121L12,HPVC1,LINC01445	G	T	1.59e-05	3.94796		0.0586	3.41508	0.2	0.9997		0.000752	4.46112	0.05	0.8918		0.0496	3.52331	0.04	0.9058		-	-	-	-
rs188524910	chr7	49650689	.	regulatory_region_variant	.	VWC2,ZPBP,SPATA48,IKZF1,CDC14C,FIGNL1	G	A	1.63e-05	1.54914		0.861	1.11449	0.62	0.997		0.000219	2.08799	0.42	0.8669		0.0245	1.75418	0.44	0.9004		0.0451	1.3164	2.87	0.999
rs140773036	chr3	114304012	TIGIT	intron_variant	NM_173799.3:c.499-3883G>T	TIGIT,ZBTB20,MIR568,ZBTB20-AS1,ZNF80,DRD3	T	G	1.65e-05	1.81158		0.0535	0.01652	0.35	0.9951		0.00229	2.00752	0.34	0.8258		0.00869	1.71412	0.64	0.9222		0.0509	1.88608	0.52	0.999
rs35426791,rs370938427,rs386416026	chr9	116632334	ASTN2	intron_variant	NM_001184734.1:c.229-11892dup,NM_001184735.1:c.229-11892dup,NM_014010.4:c.2920-11892dup,NM_198186.3:c.376-11892dup,NM_198187.3:c.229-11892dup,NM_198188.2:c.229-11892dup	ASTN2,TRIM32,ASTN2-AS1,PAPPA,PAPPA-AS1,SNORA70C	T	TA	1.67e-05	0.82209		0.019	0.63756	8.07	0.991		0.000304	0.80453	8.46	0.9882		0.0949	0.88294	7.52	0.9968		-	-	-	-
rs148717872	chr12	130341019	PIWIL1	intron_variant	NM_001190971.1:c.-12-1561A>G,NM_004764.4:c.-12-1561A>G	PIWIL1,RIMBP2,FZD10,FZD10-AS1,LINC02418,STX2	G	A	1.68e-05	0.01753		0.0455	0.01658	0.52	0.9988		0.0135	0.02063	0.22	0.8495		0.00368	0.01575	0.19	0.9908		-	-	-	-
rs531947533	chr17	33495130	ASIC2	intron_variant	NM_001094.4:c.556-383063T>C	ASIC2,AA06,SPACA3,TMEM98,MYO1D,LINC01989	G	A	1.68e-05	1.65186		0.418	0.58884	0.66	0.9965		0.0439	1.54728	0.4	0.9269		0.00472	1.84522	0.53	0.928		0.00311	1.73777	1.52	0.999
rs111799575,rs58332866,rs766227766	chr7	38193282	STARD3NL	intron_variant	NM_032016.3:c.-58-14156_-58-14155insTTG	STARD3NL,TRGC2,TRGJ2,TRGJP2,TARP,TRGC1	TTTGTTGTTGTTG	TTTGTTGTTG	1.69e-05	1.10705		0.203	1.12232	47.54	0.9999		0.00516	1.09319	45.36	0.9946		0.00216	1.12446	47.9	0.997		-	-	-	-
rs992640	chr14	87879282	.	intergenic_variant	.	GALC,GPR65,LOC101928791,LINC01146,KCNK10,SPATA7	C	T	1.7e-05	1.10462		0.135	1.152	32.37	0.9999		0.0742	1.06449	28.3	0.9911		0.00264	1.13406	28.19	0.9988		0.014	1.13598	25.16	0.999
rs73434298	chr12	128193085	.	intergenic_variant	.	MIR4419B,LINC02368,TMEM132C,LINC02369,MIR3612,LINC00508	C	T	1.71e-05	2.45788		0.869	1.25571	0.17	1		0.0373	3.09999	0.59	0.9161		0.0745	5.02437	0.03	0.9594		0.000509	2.28325	0.99	0.999
rs9981848	chr21	38293383	KCNJ15	intron_variant	NM_001276435.1:c.-255-3543G>A,NM_001276436.1:c.-117+1636G>A,NM_001276437.1:c.-116-3543G>A,NM_001276438.1:c.-116-3543G>A,NM_001276439.1:c.-116-3543G>A,NM_002243.4:c.-116-3543G>A,NM_170736.2:c.-116-3543G>A,NM_170737.2:c.-116-3543G>A	KCNJ15,LINC01423,ERG,DSCR10,DSCR8,DSCR4	A	G	1.73e-05	0.50062		0.362	0.5687	0.85	0.9996		0.0143	0.5838	0.75	0.9599		0.0037	0.34184	0.56	0.9814		0.0273	0.45694	0.41	0.999
rs112083165	chr9	1617665	.	intergenic_variant	.	SMARCA2,DMRT2,LINC01230,DMRT3,DMRT1,KANK1	T	C	1.73e-05	45.0017		1	1	0	1		0.00337	58.3349	0.08	0.9529		0.00163	37.6751	0	0.9905		-	-	-	-
rs572209297	chr15	87781175	.	intergenic_variant	.	NTRK3,LINC00052,NTRK3-AS1,MRPL46,MRPS11,DET1	A	G	1.74e-05	0.01578		0.305	0.01731	0.1	0.9998		0.00947	0.01599	0.08	0.8783		0.00109	0.01549	0.2	0.9483		-	-	-	-
rs548334328	chr2	41192375	.	intergenic_variant	.	SLC8A1,LINC01913,LINC01914,C2orf91,PKDCC,SLC8A1-AS1	A	G	1.8e-05	2.46034		0.0432	2.39049	0.68	0.9962		0.333	1.46771	0.13	0.8772		0.00641	2.61431	0.16	0.9512		0.0011	6.78422	0.19	0.999
rs148138925	chr5	73854781	ARHGEF28	intron_variant	NM_001080479.2:c.1790+2089G>A,NM_001177693.1:c.1790+2089G>A,NM_001244364.1:c.851+2089G>A	ARHGEF28,UTP15,ANKRA2,BTF3,LINC01386,FOXD1	A	G	1.82e-05	0.78631		0.903	0.97502	5.19	0.9983		0.0196	0.82275	4.07	0.9965		0.00212	0.71598	4.06	0.9575		0.018	0.75201	3.68	0.999
rs7363788	chr20	40203135	.	intergenic_variant	.	LINC01370,MAFB,TOP1,PLCG1-AS1,PLCG1,MIR6871	T	A	1.84e-05	0.88506		0.116	0.82696	18.65	0.9989		5.28e-05	0.83669	17.47	0.994		0.117	0.91814	15.3	0.9943		0.341	0.94743	19.92	0.999
rs879416208	chr22	19966269	ARVCF	downstream_gene_variant	.	COMT,ARVCF,MIR4761,TXNRD2,TANGO2,MIR185	G	A	1.88e-05	8.21121		0.925	0.01822	0	0.9987		0.127	7.89792	0.01	0.8303		6.34e-05	8.27302	0.04	0.9686		-	-	-	-
rs549828852	chr15	36664632	C15orf41	intron_variant	NM_001130010.2:c.346+6727T>C,NM_001290232.1:c.52+6727T>C,NM_001290233.1:c.346+6727T>C,NM_001321756.1:c.52+6727T>C,NM_001321757.1:c.-24+6338T>C,NM_001321758.1:c.235+6727T>C,NM_001321759.1:c.346+6727T>C,NM_001321760.1:c.346+6727T>C,NM_001321761.1:c.346+6727T>C,NM_032499.5:c.52+6727T>C	C15orf41,CSNK1A1P1,LOC145845,MEIS2,MIR8063,MIR4510	C	T	1.91e-05	0.01577		0.353	0.0175	0.2	0.996		0.00122	0.0155	0.13	0.8198		0.00833	0.01596	0.13	0.922		-	-	-	-
rs75182958	chr22	31960886	YWHAH	downstream_gene_variant	.	YWHAH,C22orf24,DEPDC5,SLC5A1,AP1B1P1,C22orf42	T	C	1.93e-05	1.33884		0.396	0.77213	2.78	0.9999		0.00153	1.32591	3.31	0.9888		0.000723	1.46873	2.38	0.9968		-	-	-	-
rs368085787	chr13	32394525	BRCA2	intron_variant	NM_000059.3:c.9257-164G>C	BRCA2,N4BP2L1,N4BP2L2,ZAR1L,FRY,MINOS1P1	C	G	1.94e-05	0.0157		0.672	0.01789	0.02	0.9979		0.0025	0.01566	0.12	0.8798		0.00281	0.01569	0.16	0.9569		-	-	-	-
rs770152794	chr2	207706764	CCNYL1	upstream_gene_variant	.	CCNYL1,MIR4775,FZD5,METTL21A,CREB1,PLEKHM3	T	C	1.94e-05	9.47636		0.942	0.01824	0	0.996		1.25e-05	10.0936	0.02	0.8269		0.446	0.01757	0.02	0.9345		-	-	-	-
rs61985815	chr14	68557670	RAD51B	intron_variant	NM_001321809.1:c.1037-44993A>G,NM_001321810.1:c.1037-44993A>G,NM_001321815.1:c.923-53488A>G,NM_001321818.1:c.1036+89420A>G,NM_001321821.1:c.1037-53336A>G,NM_133509.3:c.1037-36815A>G	RAD51B,LOC100996664,ZFP36L1,ACTN1,ACTN1-AS1,DCAF5	G	A	1.95e-05	0.83694		0.0841	0.71799	7.42	0.9995		0.00389	0.83393	7.29	0.9852		0.0361	0.8589	8.04	0.9833		0.0694	0.8382	5.82	0.999
rs2797812	chr10	105032453	SORCS3	intron_variant	NM_014978.2:c.955-10602C>A	SORCS3,SORCS3-AS1,LOC101927523,CFAP58,LOC101927549,CFAP58-AS1	A	C	1.96e-05	0.91147		0.0554	0.8326	35.56	1		0.126	0.95056	36.71	0.9943		0.00824	0.8996	36.73	0.9978		0.00318	0.87363	40.51	0.999
rs479515	chr18	2102764	LOC105371956	intergenic_variant	.	METTL4,NDC80,CBX3P2,SMCHD1,LINC00470,EMILIN2	T	A	1.96e-05	0.90728		0.843	1.01928	31.16	0.9996		0.0578	0.93707	32.1	0.9924		0.00545	0.89137	33.17	0.9812		0.000626	0.83937	26.74	0.999
rs11895604	chr2	105919678	.	regulatory_region_variant	.	NCK2,C2orf40,UXS1,LOC285000,PLGLA,RGPD3	A	G	1.97e-05	1.09494		0.0337	1.21495	39.8	0.999		0.000857	1.1146	39.71	0.9736		0.00375	1.11874	41.9	0.9897		0.988	1.0007	44	0.999
rs117210712	chr8	8926436	ERI1	intergenic_variant	.	MFHAS1,ERI1,MIR4660,PPP1R3B,CLDN23,LOC101929128	C	A	1.98e-05	0.71498		0.0674	0.49022	2.07	0.9979		0.00624	0.70957	2.08	0.9232		0.0118	0.69851	2.29	0.9555		0.12	0.78773	2.29	0.999
rs2816134	chr6	122030995	LOC105377979	intergenic_variant	.	HSF2,SERINC1,PKIB,GJA1,TBC1D32,FABP7	G	A	2.03e-05	1.10362		0.401	1.08806	26.71	0.9999		0.0145	1.08981	27.19	0.998		0.0198	1.10351	27.29	0.9963		0.0106	1.13576	28.67	0.999
rs551888026	chr1	174384075	RABGAP1L	intron_variant	NM_014857.4:c.1560-9920T>C	RABGAP1L,GPR52,LOC102724601,RC3H1,SERPINC1,ZBTB37	C	T	2.13e-05	0.01574		0.536	0.0177	0.04	0.9991		0.00211	0.01562	0.11	0.8542		0.00411	0.01579	0.14	0.9688		-	-	-	-
rs549717710	chr16	87249476	.	intergenic_variant	.	LOC101928682,LOC101928708,C16orf95,FBXO31,TRM-CAT6-1,MAP1LC3B	G	A	2.15e-05	0.03755		0.795	0.01805	0.01	0.9823		0.000358	0.0461	0.24	0.8911		0.0187	0.01625	0.14	0.9084		-	-	-	-
rs112899736	chr5	107383583	EFNA5	intron_variant	NM_001962.2:c.566-2207G>A	EFNA5,LINC01950,FBXL17	T	C	2.18e-05	1.4579		0.662	1.35975	0.34	1		0.00228	1.46594	1.28	0.9866		0.291	1.20478	1.05	0.9928		0.00174	1.788	1.53	0.999
rs200891055	chr2	226348210	.	intergenic_variant	.	LOC646736,MIR5702,IRS1,RHBDD1,COL4A4,NYAP2	C	CAAAAAAAAAAAAAAAA	2.19e-05	1.14168		0.128	1.1827	20.38	0.9995		0.0372	1.1096	86.26	0.9149		0.000558	1.15986	25.64	0.9977		-	-	-	-
rs556688881	chr8	2667373	LOC101927815,LOC107986865	intergenic_variant	NR_125425.1:n.238+7357C>T	LOC101927815,CSMD1,LOC105377792,MYOM2,MIR7160,KBTBD11	A	G	2.19e-05	2.83999		0.763	0.74789	0.26	0.998		0.0671	2.07011	0.12	0.8672		0.000534	3.86013	0.1	0.9592		0.0104	4.97189	0.16	0.999
rs2808366	chr9	107209871	.	intergenic_variant	.	RAD23B,LOC340512,ZNF462,LINC01509,KLF4,LOC105376204	T	C	2.19e-05	1.09713		0.353	1.08883	48.49	0.998		0.00481	1.09966	53.94	0.8889		0.0243	1.09341	52.47	0.9375		0.0417	1.09977	42.84	0.999
rs55704980	chr20	25092789	.	intergenic_variant	.	VSX1,ACSS1,LOC284798,LOC101926889,APMAP,ENTPD6	A	C	2.2e-05	1.19268		0.109	1.308	6.57	0.9985		0.0255	1.15535	5.4	1		0.0369	1.15882	7.2	0.9817		0.00529	1.31285	5.72	0.999
rs143398085	chr20	19382902	SLC24A3	intron_variant	NM_020689.3:c.271+101815C>T	SLC24A3,LOC100130264,RIN2,C20orf78,SCP2D1,LOC100270804	T	C	2.21e-05	1.3379		0.933	1.02398	2.59	0.9963		0.000164	1.46815	1.88	0.964		0.274	1.13894	2.42	0.9744		0.01	1.54003	1.91	0.999
rs12026361	chr1	221840933	.	regulatory_region_variant	.	LINC01655,DUSP10,C1orf140,TRT-TGT2-1,HHIPL2,TAF1A	G	T	2.26e-05	1.09363		0.658	1.04154	39.84	1		0.0762	1.05844	44.4	0.9871		0.0043	1.11594	43.93	0.9977		0.00231	1.15085	38.94	0.999
rs756965025	chr2	75763054	.	intergenic_variant	.	GCFC2,MRPL19,EVA1A,LOC101927884,TACR1,MIR5000	T	TACAC	2.28e-05	0.15215		0.0344	0.21278	0.99	0.9986		0.00799	0.19485	0.19	0.8245		0.00183	0.0156	0.17	0.9853		-	-	-	-
rs8092455	chr18	8232984	PTPRM	intron_variant	NM_001105244.1:c.2301-11074G>C,NM_002845.3:c.2301-11074G>C	PTPRM,LOC100192426,RAB12,GACAT2,MTCL1,NDUFV2	G	C	2.3e-05	0.9101		0.512	0.93847	32.66	0.9998		0.00781	0.91439	36.01	0.9858		0.074	0.92969	35.29	0.981		0.00342	0.86814	32.67	0.999
rs2835919	chr21	37742724	KCNJ6	intron_variant	NM_002240.4:c.26-27593A>C	KCNJ6,DYRK1A,DSCR4,DSCR8,DSCR10,VPS26C	G	T	2.31e-05	1.44918		0.0479	2.23223	0.67	0.9984		0.00741	1.38348	1.98	0.9698		0.0717	1.34824	1.3	0.9866		0.0184	1.70165	0.99	0.999
rs370637640	chr2	224945987	DOCK10	intron_variant	NM_001290263.1:c.105+860G>T,NM_014689.2:c.124-14319G>T	DOCK10,MIR4439,CUL3,NYAP2,FAM124B,SERPINE2	A	C	2.34e-05	2.66099		0.921	0.01819	0	1		0.0129	2.63267	0.09	0.8652		0.00457	2.62059	0.16	0.9713		0.0549	2.82752	0.18	0.999
rs372845156	chr4	141004067	RNF150	intron_variant	NM_020724.1:c.485-36194A>G	RNF150,ZNF330,TBC1D9,LINC02432,TNRC18P1,UCP1	C	T	2.36e-05	2.96418		0.546	0.01771	0.04	0.9973		0.000687	2.97338	0.13	0.8423		0.0104	3.01048	0.1	0.8984		-	-	-	-
rs144010090	chr5	11182880	CTNND2	intron_variant	NM_001288715.1:c.1702+16568G>C,NM_001288716.1:c.964+16568G>C,NM_001288717.1:c.676+16568G>C,NM_001332.3:c.1975+16568G>C	CTNND2,DAP,ANKRD33B,LINC02212,ROPN1L,MIR6131	G	C	2.36e-05	1.48795		0.955	1.02378	1.09	0.9998		0.0701	1.29421	1.07	0.9745		0.00406	1.61075	1.06	0.9456		0.00243	1.8606	1.24	0.999
rs192186	chr16	14315219	LOC100129781	intergenic_variant	NR_132983.1:n.311-10794G>A,NR_132984.1:n.33-10794G>A	MIR365A,MIR193B,TRT-CGT2-1,MKL2,PARN,LINC02186	A	G	2.38e-05	0.85744		0.656	0.94261	13.97	0.9996		0.0906	0.91293	10.4	0.9837		0.000409	0.79652	11.46	0.9792		0.0124	0.78923	6.17	0.999
rs191889145	chr5	136581742	.	intergenic_variant	.	TRPC7,SMIM32,SPOCK1,SMAD5,SMAD5-AS1,VTRNA2-1	A	C	2.4e-05	1.99831		0.0345	3.17371	0.32	0.9994		0.00108	2.00832	0.5	0.8531		0.0566	1.73811	0.4	0.9122		-	-	-	-
rs11922685	chr3	153584175	.	regulatory_region_variant	.	C3orf79,RAP2B,ARHGEF26-AS1,ARHGEF26,DHX36,P2RY1	T	C	2.43e-05	22.0079		0.942	0.01824	0	1		2.24e-05	22.4323	0.08	0.8591		0.806	0.01807	0.01	0.9264		-	-	-	-
rs397757466,rs574454665	chr6	42478160	.	intergenic_variant	.	TRERF1,UBR2,PRPH2,ATP6V0CP3,MRPS10,TBCC	GTTT	G	2.45e-05	1.11986		0.131	1.15963	66.6	0.9972		0.0086	1.10065	70.77	0.9594		0.0025	1.13963	69.41	0.9624		-	-	-	-
rs191159037	chr4	155204138	NPY2R	upstream_gene_variant	.	NPY2R,MAP9,LOC102724776,RBM46,LRAT,GUCY1A1	T	C	2.46e-05	2.05793		0.742	1.4239	0.12	0.9995		0.000681	2.30458	0.28	0.8455		0.0173	1.84319	0.41	0.9321		0.317	2.21444	0.08	0.999
rs561495515	chr5	172777170	LOC105377730	intergenic_variant	.	DUSP1,LOC101928093,ERGIC1,NEURL1B,MIR5003,RPL26L1	T	A	2.53e-05	2.99247		0.324	0.01768	0.21	0.9982		0.922	1.04676	0.12	0.8955		1.43e-05	3.17085	0.24	0.9739		-	-	-	-
rs569355729	chr19	51301694	.	intergenic_variant	.	IGLON5,VSIG10L,SIGLECL1,ETFB,CD33,CLDND2	A	C	2.55e-05	1.81376		0.659	1.39682	0.26	0.9992		0.0247	1.59361	0.45	0.8695		0.00292	1.84596	0.57	0.9337		0.00113	15.0775	0.1	0.999
rs2574221	chrX	91172642	.	intergenic_variant	.	PABPC5-AS1,PABPC5,PCDH11X	G	A	2.59e-05	1.17281		0.439	0.86226	6.34	0.9974		0.0101	1.14981	6.46	0.9527		0.000194	1.22814	7.3	0.9589		-	-	-	-
rs538185033	chr12	121151821	P2RX7	intron_variant	NM_002562.5:c.126-2964T>C	P2RX7,P2RX4,CAMKK2,OASL,C12orf43,HNF1A	C	T	2.66e-05	1.64674		0.0108	2.57693	0.86	0.9995		0.0218	1.49616	0.65	0.8999		0.0409	1.55038	0.56	0.9788		0.0552	1.86153	0.48	0.999
rs187512768	chr1	191352698	.	intergenic_variant	.	LINC01720,RGS18,LINC01351,BRINP3,RGS21	C	T	2.67e-05	0.54368		0.412	0.6075	0.83	0.9991		0.0184	0.5731	0.67	0.9636		0.00958	0.46842	0.67	0.98		0.0246	0.56152	0.8	0.999
rs116106594	chr1	245526705	KIF26B	intron_variant	NM_018012.3:c.1167-14062C>T	KIF26B,SMYD3,EFCAB2,LOC101928068,HNRNPU,COX20	T	C	2.73e-05	1.30892		0.455	0.78781	2.22	0.999		0.0404	1.2487	1.79	1		0.00202	1.36971	3.12	0.9307		0.01	1.43104	2.83	0.999
rs148954260	chr7	25398790	.	intergenic_variant	.	NPVF,C7orf31,LOC646588,CYCS,OSBPL3,MIR148A	T	C	2.73e-05	1.94527		0.543	1.54357	0.31	0.9948		0.0412	1.65384	0.33	0.8345		0.000162	2.36056	0.41	0.9328		0.599	1.44455	0.12	0.999
rs550905986	chr3	88863761	.	intergenic_variant	.	EPHA3,C3orf38,CGGBP1,ZNF654,HTR1F	T	G	2.76e-05	7.23261		0.93	0.01823	0	1		0.000208	9.88383	0.08	0.9021		0.035	4.67954	0.06	0.9765		-	-	-	-
rs6510026	chr19	56906187	.	intergenic_variant	.	LOC105372474,MIMT1,ZIM2,PEG3,PEG3-AS1,ZIM2-AS1	T	C	2.77e-05	5.35698		0.00706	79.2891	0	1		0.000193	4.69219	0.42	0.9133		0.396	0.01749	0.03	0.9184		-	-	-	-
rs138837120	chr3	127406979	.	intergenic_variant	.	LINC02016,LINC01471,TPRA1,MIR6825,MIR7976,MCM2	C	A	2.77e-05	1.94158		0.307	2.74066	0.11	0.9979		0.0013	2.03949	0.36	0.9029		0.00728	1.96619	0.45	0.9604		0.863	1.10916	0.14	0.999
rs4688653	chr3	61664702	PTPRG	intron_variant	NM_002841.3:c.86-84176A>G	PTPRG,FHIT,PTPRG-AS1,C3orf14,FEZF2,CADPS	A	G	2.81e-05	1.9346		0.451	0.01758	0.06	0.9999		0.00135	2.72781	0.46	0.8468		0.457	0.57522	0.12	0.923		0.001	1.85726	1.52	0.999
rs184006409	chrX	146967172	.	intergenic_variant	.	CXorf51A,CXorf51B,LOC105373347,MIR513C,MIR513B,MIR513A1	T	C	2.81e-05	1.81412		0.295	2.74286	0.07	0.9979		0.0587	1.79463	0.14	0.8094		0.000301	1.79822	0.48	0.8781		-	-	-	-
rs534850343	chr19	16360063	EPS15L1	downstream_gene_variant	.	EPS15L1,KLF2,CALR3,AP1M1,C19orf44,CHERP	G	T	2.82e-05	2.75798		0.00278	4.00883	0.41	0.999		0.981	0.98906	0.14	0.8549		0.00153	2.51985	0.23	0.9831		-	-	-	-
rs553515300	chr6	84775899	.	regulatory_region_variant	.	TBX18,TBX18-AS1,CEP162,MRAP2,NT5E,SNX14	C	G	2.82e-05	0.08502		0.833	0.01809	0	0.9971		0.00248	0.01622	0.15	0.9082		0.00124	0.11966	0.31	0.9864		0.843	3.16483	0.01	0.999
rs778940692	chr3	10008308	EMC3,LOC401052	intron_variant	NM_001008737.1:c.77+96G>C,NM_018447.3:c.-242+2715G>C	EMC3,EMC3-AS1,CIDECP,FANCD2,PRRT3-AS1,PRRT3	G	C	2.84e-05	10.3958		0.72	0.01795	0.01	0.9792		0.177	5.73163	0.01	0.8033		5.79e-05	12.163	0.02	0.9366		-	-	-	-
rs182794152	chr15	95495698	LINC00924,LOC105370993	intergenic_variant	NR_027132.1:n.340-1983A>G,NR_027133.1:n.340-1983A>G	LINC00924,LINC01197,NR2F2-AS1,LOC440311,NR2F2,MIR1469	G	A	2.86e-05	1.77429		0.0473	0.0166	0.51	0.9993		0.0014	1.73152	0.61	0.9288		0.000926	2.19943	0.38	0.9279		0.415	0.51572	0.09	0.999
rs571225230	chr7	1032999	C7orf50	intron_variant	NM_001134395.1:c.130-22856G>A,NM_001134396.1:c.130-22856G>A,NM_001318252.1:c.130-22856G>A,NM_032350.5:c.130-22856G>A	C7orf50,MIR339,GPR146,CYP2W1,GPER1,COX19	T	C	2.9e-05	16.5684		0.932	0.01822	0	1		0.00109	16.029	0.01	0.8758		0.00896	17.5912	0.02	0.8078		-	-	-	-
rs77234566	chr2	150349636	LOC105373684	intergenic_variant	.	RND3,LINC01920,LOC101929282,LOC101929231,MMADHC,LYPD6	T	G	2.93e-05	2.34246		0.631	0.01783	0.02	0.9964		0.00583	1.96737	0.34	0.8483		0.00814	3.10185	0.12	0.8659		0.0266	4.74789	0.11	0.999
rs562032875	chr7	109630831	.	intergenic_variant	.	EIF3IP1,C7orf66	A	C	2.95e-05	2.45493		0.0426	4.39295	0.12	0.9964		0.918	1.03025	0.31	0.8368		7.38e-05	2.60622	0.37	0.9122		-	-	-	-
rs192022660	chr1	72372890	LOC105378797	intergenic_variant	.	NEGR1,NEGR1-IT1,LINC01360	A	G	2.96e-05	2.26551		0.0263	4.44642	0.16	0.9972		0.0488	1.78247	0.22	0.8461		0.0135	2.18104	0.24	0.9781		0.0193	4.82978	0.12	0.999
rs10973111	chr9	36863979	PAX5	intron_variant	NM_001280547.1:c.911-17050A>G,NM_001280548.1:c.1012+18025A>G,NM_001280549.1:c.781-17050A>G,NM_001280550.1:c.781-23343A>G,NM_001280551.1:c.587-23343A>G,NM_001280552.1:c.911-23343A>G,NM_001280553.1:c.883+18025A>G,NM_001280554.1:c.884-17050A>G,NM_001280555.1:c.713-17050A>G,NM_001280556.1:c.689-17050A>G,NM_016734.2:c.1013-17050A>G	PAX5,MIR4540,MIR4476,MIR4475,MELK,EBLN3P	C	T	3e-05	0.72622		0.136	0.63009	2.9	0.9979		0.000494	0.70279	3.31	0.9227		0.0639	0.76292	2.2	0.9465		0.516	0.8473	0.81	0.999
rs40549	chr7	111993369	DOCK4	intron_variant	NM_014705.3:c.315+766A>G	DOCK4,DOCK4-AS1,ZNF277,IFRD1,IMMP2L,LSMEM1	C	T	3.01e-05	1.09199		0.207	1.12165	44.08	0.9999		0.00844	1.08806	41.54	0.9981		0.00474	1.11583	40.88	0.9977		0.19	1.06109	54.28	0.999
rs149934701	chr2	14815398	.	regulatory_region_variant	.	FAM84A,NBAS,LINC00276,DDX1,LINC01804	G	A	3.06e-05	2.06246		0.111	0.27915	0.63	0.9977		0.986	1.00461	0.35	0.8727		8.59e-06	2.63004	0.41	0.9638		0.048	2.04316	0.41	0.999
rs12213987	chr6	43111182	PTK7	intron_variant	NM_001270398.1:c.104-17795C>T,NM_002821.4:c.80-17795C>T,NM_152880.3:c.80-17795C>T,NM_152881.3:c.80-17795C>T,NM_152882.3:c.80-17795C>T	PTK7,KLC4,MRPL2,CUL7,SRF,CUL9	T	C	3.06e-05	1.24595		0.0159	1.59138	4.06	0.9991		0.000526	1.30539	3.85	0.9671		0.633	1.05127	3.57	0.9766		0.0469	1.26428	3.81	0.999
rs36089045	chr18	35459395	.	regulatory_region_variant	.	INO80C,ZNF396,ZNF24,MIR3975,ZNF271P,GALNT1	T	G	3.19e-05	1.11216		0.372	1.11427	15.81	0.9986		0.0598	1.07907	18.94	0.9477		0.0308	1.10882	19.45	0.9677		0.00176	1.16602	31.84	0.999
rs12512604	chr4	137073090	LOC105377441	intergenic_variant	.	PCDH18,LINC00616	T	G	3.2e-05	1.09933		0.439	1.07864	30.09	0.9997		0.0276	1.08004	27.46	0.9957		0.0226	1.09922	29.19	0.9981		0.00587	1.14328	31.32	0.999
rs758608942	chr6	55275213	HCRTR2	intron_variant	NM_001526.3:c.763-2167C>G	HCRTR2,GFRAL,HMGCLL1,FAM83B,BMP5,COL21A1	G	C	3.24e-05	0.01613		0.0189	0.01617	0.52	0.998		0.0273	0.0163	0.06	0.877		0.00867	0.01598	0.12	0.9621		-	-	-	-
rs544821379	chr1	82632093	LOC105378814	intergenic_variant	.	LINC01361,ADGRL2,LINC01725	G	T	3.28e-05	2.23312		0.944	1.07444	0.16	0.9985		0.0319	2.11891	0.12	0.843		0.00117	2.40729	0.28	0.9158		0.121	2.07903	0.23	0.999
rs79284453	chr18	45357127	SLC14A2	intron_variant	NM_001242692.1:c.-124-126106G>T	SLC14A2,SLC14A2-AS1,SETBP1,SLC14A1,MIR4319,EPG5	T	G	3.28e-05	9.48204		0.848	0.01812	0	1		0.000116	9.4423	0.3	0.8565		0.117	10.0493	0.02	0.9659		-	-	-	-
rs189577365	chr7	154460481	DPP6	intron_variant	NM_001039350.2:c.166+14153T>A,NM_001290252.1:c.172+14153T>A,NM_001290253.1:c.358+14153T>A,NM_001936.4:c.172+14153T>A,NM_130797.3:c.358+14153T>A	DPP6,LOC101929998,PAXIP1-AS2,PAXIP1,PAXIP1-AS1,HTR5A-AS1	A	T	3.28e-05	4.71618		0.0095	90.0532	0	1		0.000363	4.21563	0.07	0.8642		0.344	3.10651	0.02	0.9288		-	-	-	-
rs778055264	chr5	15596333	FBXL7	intron_variant	NM_001278317.1:c.-104-19650G>A,NM_012304.4:c.38-19650G>A	FBXL7,CTD-2350J17.1,LINC02149,MIR887,MARCH11,ANKH	A	G	3.39e-05	5.85151		0.154	6.57714	0.03	0.9964		0.956	0.96406	0.08	0.8718		6.09e-05	6.35473	0.06	0.9036		-	-	-	-
rs147677525	chr6	29768243	.	intergenic_variant	.	IFITM4P,HLA-F-AS1,HCG4,HLA-F,HLA-G,ZFP57	T	C	3.46e-05	1.49078		0.175	2.22265	0.37	0.9978		0.0519	1.42419	0.68	0.9194		0.0429	1.37961	1.19	0.9853		0.00355	1.63869	1.85	0.999
rs184416594	chr8	94433294	FSBP,RAD54B	intron_variant	NM_001205262.2:c.305-638G>A,NM_001205263.1:c.-249+3201G>A,NM_001256141.1:c.375-638G>A,NM_012415.3:c.305-21979G>A	RAD54B,FSBP,VIRMA,GEM,LOC100288748,ESRP1	T	C	3.46e-05	0.39562		0.102	0.01695	0.38	0.9994		0.0368	0.46645	0.34	0.9201		0.00334	0.34349	0.56	0.9587		0.0622	0.42482	0.26	0.999
rs201185009	chr2	167547693	B3GALT1	intergenic_variant	.	B3GALT1,XIRP2,STK39,XIRP2-AS1,CERS6	C	CAAAAA	3.47e-05	0.55499		0.116	0.28331	0.65	0.9971		7.28e-05	0.5051	2.99	0.8734		0.273	0.74752	0.88	0.9936		-	-	-	-
rs553207364	chr10	104778376	SORCS3	intron_variant	NM_014978.2:c.628-64416A>G	SORCS3,SORCS3-AS1,LOC101927523,CFAP58,CFAP58-AS1,ITPRIP	G	A	3.6e-05	0.01569		0.72	0.01795	0.01	0.9733		0.000817	0.01542	0.14	0.8725		0.0166	0.01617	0.12	0.9375		-	-	-	-
rs11529192	chr11	23302340	.	intergenic_variant	.	MIR8054,CCDC179,SVIP,GAS2,FANCF,LINC01495	C	G	3.63e-05	2.44856		0.778	0.76216	0.23	0.9989		0.000682	2.75192	0.34	0.8949		0.00787	2.43294	0.24	0.98		-	-	-	-
rs74132518	chr10	51497871	PRKG1	intron_variant	NM_001098512.2:c.547+30035G>A,NM_006258.3:c.592+30035G>A	PRKG1,CSTF2T,MIR605,LOC102724719,A1CF,ASAH2B	A	G	3.65e-05	4.51362		0.765	0.01801	0.01	1		1.58e-05	5.96793	0.18	0.9625		0.485	1.7191	0.24	0.9998		-	-	-	-
rs142052642	chr6	4328031	.	regulatory_region_variant	.	LOC102724096,LOC100507506,ECI2,C6orf201,FAM217A,PRPF4B	G	A	3.7e-05	1.51589		0.295	1.53757	0.93	0.9978		2.17e-05	1.79356	0.96	0.8803		0.552	0.86304	0.63	0.9315		0.0405	1.52806	1.21	0.999
rs73215232	chr13	71732071	DACH1	intron_variant	NM_004392.6:c.849-50161G>A,NM_080759.5:c.849-50161G>A,NM_080760.5:c.849-50161G>A	DACH1,LINC00348,MZT1,BORA	T	C	3.74e-05	1.27049		0.953	1.01268	4.56	0.9979		2.12e-05	1.42347	3.4	0.8554		0.927	0.99005	3.52	0.9049		0.00515	1.46829	3.04	0.999
rs146517188	chr12	62080861	FAM19A2	intron_variant	NM_178539.4:c.-2+110397del	FAM19A2,USP15,MIR6125,MON2,LINC01465,MIRLET7I	T	TC	3.76e-05	1.13145		0.924	1.01319	12.53	0.9998		0.000588	1.16964	13.08	0.9584		0.0553	1.11071	13.14	0.9985		0.0912	1.1136	14.66	0.999
rs111790181	chr2	48185796	.	intergenic_variant	.	FOXN2,PPP1R21,FBXO11,STON1-GTF2A1L,STON1,MSH6	A	G	3.77e-05	7.08302		0.877	0.01816	0	1		0.00181	5.13151	0.26	0.9734		0.00214	31.5445	0.02	0.9989		-	-	-	-
rs149364679,rs867174524	chr11	5732985	OR56B1	upstream_gene_variant	.	OR52N4,OR56B1,TRIM22,OR52N5,TRIM5,OR52N1	A	ATAT	3.8e-05	12.5598		0.00155	70.9234	0	1		0.00248	8.10191	0.12	0.9136		0.761	0.01801	0.01	0.8711		-	-	-	-
rs141079429	chr12	120792565	SPPL3	intron_variant	NM_139015.4:c.102-1008A>T	SPPL3,ACADS,UNC119B,MIR4700,MLEC,CABP1	A	T	3.82e-05	1.68826		0.0165	2.26166	1.06	0.9994		0.00997	1.65235	0.51	0.8666		0.0186	1.73794	0.45	0.9661		0.479	1.27087	0.45	0.999
rs4972911	chr2	229705729	DNER	intron_variant	NM_139072.3:c.276+8419C>T	DNER,TRIP12,FBXO36,SLC16A14,PID1,SP110	A	G	3.82e-05	0.91128		0.401	0.91714	28.25	0.9997		6.02e-05	0.86762	30.93	0.9667		0.685	0.98354	33.04	0.9879		0.0191	0.89799	41.1	0.999
rs79302987	chr3	54955854	CACNA2D3,LRTM1	intron_variant	NM_001304389.1:c.-222+11074G>A,NM_018398.2:c.2450-12596C>T	CACNA2D3,LRTM1,CACNA2D3-AS1,ESRG,WNT5A,ERC2	T	C	3.87e-05	17.7947		1	1	0	1		2.32e-05	21.0016	0.1	0.8301		1	1	0.01	0.9847		-	-	-	-
rs183439064	chr3	157388900	VEPH1	intron_variant	NM_001167911.1:c.907-7524A>G,NM_001167912.1:c.907-7524A>G,NM_024621.2:c.907-7524A>G	VEPH1,PTX3,PQLC2L,CCNL1,LINC00880,LINC00881	C	T	3.95e-05	0.20212		0.155	0.01695	0.19	0.9955		0.00013	0.07461	0.27	0.8812		0.0329	0.35808	0.3	0.9503		-	-	-	-
rs151211205	chr16	4177668	LOC105371062	intergenic_variant	.	SRL,ADCY9,LINC01569,LOC105371063,TFAP4,GLIS2	C	G	4e-05	0.65803		0.637	0.86571	2.41	0.9978		0.00268	0.65606	1.77	0.9199		0.00797	0.61668	1.58	0.9413		0.197	0.55411	0.26	0.999
rs145340316	chr2	82365775	.	intergenic_variant	.	DHFRP3,LINC01815	A	T	4.01e-05	1.38002		0.923	0.96705	1.68	0.9985		0.0377	1.26592	1.67	0.9825		0.00287	1.48498	1.67	0.9844		0.0125	1.69435	1.19	0.999
rs557583355	chr1	57380011	DAB1	intron_variant	NM_021080.3:c.-136-88845A>C	DAB1,C8B,C8A,DAB1-AS1,FYB2,PRKAA2	G	T	4.09e-05	0.42405		0.512	0.65744	0.67	0.9991		0.0302	0.48597	0.37	0.9445		0.00205	0.12728	0.29	0.9391		0.0136	0.4426	0.5	0.999
rs6754490	chr2	223982288	SERPINE2	intron_variant	NM_001136528.1:c.985+393C>T,NM_001136530.1:c.1021+393C>T,NM_006216.3:c.985+393C>T	SERPINE2,MRPL44,WDFY1,AP1S3,SCG2,FAM124B	G	A	4.22e-05	1.12333		0.124	1.22974	11.58	0.9998		0.00259	1.13917	15.4	0.9927		0.00399	1.16044	15.38	0.9988		0.655	1.02727	16.66	0.999
rs73103417	chr7	47784927	PKD1L1	intron_variant	NM_138295.3:c.8526+7700T>C	PKD1L1,C7orf69,LINC00525,C7orf65,LINC01447,HUS1	G	A	4.22e-05	0.84942		0.898	0.97893	8.19	0.9991		0.0231	0.86875	7.56	0.9701		0.0142	0.83335	7.87	0.9838		0.00865	0.80799	8.6	0.999
rs6635523	chrX	137961115	.	intergenic_variant	.	ZIC3,LINC00889,FGF13,MIR504,FGF13-AS1,GPR101	G	A	4.24e-05	1.08296		0.227	1.12008	29.87	0.9999		0.0643	1.05643	26.37	0.9973		0.0573	1.06769	26.66	0.9995		0.000639	1.15696	26.52	0.999
rs2642598	chr10	69715958	.	regulatory_region_variant	.	FAM241B,COL13A1,NEUROG3,TSPAN15,TACR2,HK1	T	G	4.31e-05	0.85582		0.122	0.75699	7.87	0.9999		0.0341	0.88612	10.37	0.9843		0.0402	0.87415	10.3	0.9988		0.00534	0.77476	6.46	0.999
rs73467362	chr7	145790507	.	intergenic_variant	.	CNTNAP2,TPK1	G	A	4.33e-05	15.3329		1	1	0	1		0.595	0.01784	0.15	0.8896		3.3e-05	16.1691	0.01	0.8064		-	-	-	-
rs189621294	chr13	19127987	.	intergenic_variant	.	RNU6-52P,TUBA3C,LOC101928697,LINC00442,ANKRD26P3,LINC00408	T	G	4.37e-05	15.0564		0.876	0.01815	0	0.9919		0.00122	16.9896	0.02	0.8592		0.0119	12.9293	0.01	0.9548		-	-	-	-
rs62362537	chr5	77568260	WDR41	intergenic_variant	.	WDR41,OTP,TBCA,PDE8B,LOC105379045,LOC101929154	T	A	4.39e-05	1.11784		0.807	0.96986	16.22	1		0.00801	1.11438	16.86	0.9977		0.0344	1.10993	17.04	0.9982		0.00744	1.17704	16.27	0.999
rs775315800	chr4	142241242	INPP4B	intron_variant	NM_001101669.1:c.689-3231G>A,NM_003866.2:c.689-3231G>A	INPP4B,IL15,LINC02432,LOC105377623,USP38	T	C	4.46e-05	5.3618		0.494	0.01764	0.05	0.9967		0.0827	5.05208	0.01	0.8422		0.00017	5.63164	0.05	0.9461		-	-	-	-
rs614520	chr11	65896535	CCDC85B	downstream_gene_variant	.	FOSL1,CCDC85B,FIBP,CTSW,C11orf68,DRAP1	G	A	4.48e-05	1.09396		0.0347	1.21568	37.3	0.9995		0.0654	1.06375	35.94	0.9549		0.00854	1.11071	35.03	0.9814		0.0442	1.10164	33.56	0.999
rs181170757	chr9	4178004	GLIS3	intron_variant	NM_001042413.1:c.389-52063G>C	GLIS3,GLIS3-AS1,SLC1A1,SPATA6L,PLPP6,RFX3-AS1	G	C	4.48e-05	2.32542		6.87e-05	6.58043	0.21	0.9999		0.0215	1.85132	0.24	0.971		0.919	1.05338	0.16	0.9763		0.0339	5.84742	0.07	0.999
rs374898571	chr6	13777576	.	intergenic_variant	.	MCUR1,RANBP9,NOL7,RNF182,SIRT5,GFOD1	AT	A	4.49e-05	1.13032		0.554	1.08491	12	0.9826		0.000259	1.13644	34.62	0.8832		0.0789	1.11986	9.28	0.9886		-	-	-	-
rs145393839	chr4	60044319	.	intergenic_variant	.	MIR548AG1	T	C	4.53e-05	0.01577		0.8	0.01805	0.01	0.9954		0.00681	0.0159	0.1	0.8621		0.00236	0.01565	0.17	0.9477		-	-	-	-
rs774872105	chr1	193110104	GLRX2	upstream_gene_variant	.	GLRX2,CDC73,TROVE2,MIR1278,UCHL5,B3GALT2	A	G	4.57e-05	3.7058		0.872	0.72942	0.14	0.9985		0.0131	3.73706	0.05	0.8991		0.000838	3.96339	0.08	0.9236		-	-	-	-
rs541650623	chr8	23063519	TNFRSF10B	intron_variant	NM_003842.4:c.144+5232T>C,NM_147187.2:c.144+5232T>C	TNFRSF10B,LOC286059,LOC254896,TNFRSF10C,RHOBTB2,PEBP4	G	A	4.57e-05	3.31216		0.598	1.79535	0.1	1		0.00387	3.85087	0.04	0.9069		0.00373	3.20977	0.11	0.9834		-	-	-	-
rs2702832	chr8	6867578	DEFB1	downstream_gene_variant	.	DEFB1,GS1-24F4.2,XKR5,DEFA6,DEFA4,DEFA8P	T	G	4.58e-05	0.91686		0.357	0.91888	43.04	0.9999		0.0787	0.94507	46.93	0.9704		1.43e-05	0.84476	46.61	0.982		0.483	0.96764	37.07	0.999
rs146931020,rs34429235,rs397770856,rs57091167	chr17	78152160	C17orf99	intron_variant	NM_001163075.1:c.70+5254_70+5257del	C17orf99,TMC8,SYNGR2,TMC6,TK1,AFMID	TTTTA	TTTTATTTA	4.63e-05	0.9081		0.0258	0.7901	27.57	0.9989		0.00265	0.89673	32.1	0.9288		0.171	0.94299	30.49	0.9667		0.0672	0.91156	27.67	0.999
rs398078604,rs77167056	chr16	31387886	ITGAX	downstream_gene_variant	.	ITGAX,ITGAD,COX6A2,ZNF843,ITGAM,ARMC5	AT	ATT	4.65e-05	1.10794		0.155	1.14191	36.74	0.9955		0.00131	1.11728	33.97	0.9082		0.0325	1.08948	34.19	0.997		-	-	-	-
rs7128050	chr11	101800340	.	intergenic_variant	.	ANGPTL5,CEP126,TRPC6,C11orf70,MIR3920,YAP1	G	T	4.72e-05	1.10285		0.165	1.14625	49.28	0.9426		7.03e-05	1.13564	40.67	0.9965		0.227	1.04865	45.62	0.952		-	-	-	-
rs750783307	chr4	41523155	LIMCH1	intron_variant	NM_001112717.2:c.168-1254T>C,NM_001112718.2:c.168-1254T>C,NM_001289122.1:c.168-1254T>C,NM_001289124.1:c.-310-1254T>C,NM_014988.3:c.168-1254T>C	LIMCH1,PHOX2B,UCHL1,UCHL1-AS1,APBB2,LINC00682	C	T	4.74e-05	3.84818		0.59	0.21593	0.14	0.9996		6.36e-05	4.78459	0.06	0.8743		0.151	2.49827	0.05	0.9258		-	-	-	-
rs189999957	chr22	42841843	ARFGAP3	intron_variant	NM_001142293.1:c.189-827G>T,NM_014570.4:c.189-827G>T	ARFGAP3,PACSIN2,A4GALT,CYB5R3,LOC100506679,TTLL1	A	C	4.76e-05	2.1946		0.000602	4.58321	0.41	0.9975		0.00557	2.01778	0.27	0.8907		0.338	1.47374	0.19	0.9212		-	-	-	-
rs761684369	chr4	16231758	TAPT1-AS1	intergenic_variant	NR_027696.1:n.515+4581C>T,NR_027697.1:n.515+4581C>T	TAPT1-AS1,TAPT1,PROM1,FGFBP2,LDB2,FGFBP1	T	C	4.82e-05	4.48842		0.848	0.01812	0	0.9567		0.000375	4.83944	0.04	0.8094		0.0458	3.80304	0.04	0.9276		-	-	-	-
rs112163002	chr1	238446021	LOC105373220	intergenic_variant	.	LINC01139,LOC100130331,ZP4,RYR2,CHRM3,MIR4428	A	G	4.83e-05	0.71691		0.0758	0.54657	2.5	0.9993		0.00241	0.69593	3.08	0.9364		0.021	0.73978	2.68	0.9939		0.695	0.89217	0.6	0.999
rs190559653	chr1	81711946	ADGRL2	intron_variant	NM_001297704.1:c.-143+12138A>G	ADGRL2,LOC101927434	G	A	4.89e-05	1.6708		0.861	1.07929	1.03	0.9979		5.07e-06	1.95776	0.9	0.8329		0.428	0.7767	0.51	0.9055		0.00572	10.5508	0.09	0.999
rs77293377	chr7	128873284	KCP,LOC100130705	downstream_gene_variant	.	KCP,LOC100130705,ATP6V1F,FLNC,CCDC136,IRF5	T	C	4.91e-05	1.14614		0.492	1.0945	12.77	0.9991		0.0934	1.09079	10.2	1		0.012	1.17304	9.6	0.9624		0.00242	1.23467	12	0.999
rs764596497	chr3	33128455	CRTAP	intron_variant	NM_006371.4:c.794-1484T>C	CRTAP,SUSD5,GLB1,TMPPE,FBXL2,CCR4	C	T	4.92e-05	5.60579		0.104	5.61364	0.06	0.9922		0.0166	4.17828	0.03	0.8208		0.358	0.01742	0.02	0.9661		0.00164	10.45	0.13	0.999
rs181243899	chr12	99383173	ANKS1B	intron_variant	NM_152788.4:c.1756+16458T>A	ANKS1B,FAM71C,LOC101928937,APAF1,UHRF1BP1L,IKBIP	T	A	4.97e-05	0.3755		0.174	0.32608	0.6	0.9976		3.79e-05	0.14031	0.42	0.8348		0.0376	0.52761	0.67	0.9231		0.766	1.42447	0.05	0.999
rs150321447	chr6	143195633	AIG1	intron_variant	NM_001286587.1:c.369+30450A>G,NM_016108.3:c.399+30450A>G	AIG1,LINC01277,ADAT2,HIVEP2,PEX3,FUCA2	G	A	4.99e-05	2.26031		0.799	0.01807	0.01	0.9987		2.35e-05	2.61431	0.28	0.8754		0.495	1.34219	0.17	0.9565		-	-	-	-
rs190490488	chr16	71688392	PHLPP2	intron_variant	NM_001289003.1:c.609+2127A>T,NM_015020.3:c.609+2127A>T	PHLPP2,SNORA70D,AP1G1,MARVELD3,SNORD71,TAT	A	T	5.05e-05	2.40488		0.00859	4.02611	0.26	0.995		0.00472	2.14341	0.25	0.8769		0.229	1.96305	0.08	0.9677		0.216	3.80608	0.05	0.999
rs11045752	chr12	21100336	.	intergenic_variant	.	SLCO1B7,SLCO1B1,SLCO1A2,SLCO1B3,IAPP,PYROXD1	T	C	5.11e-05	1.09636		0.0152	1.27634	24.06	0.9999		0.0059	1.10054	28.31	0.9958		0.139	1.06439	28.55	0.9989		0.06	1.09264	35.45	0.999
rs11576195	chr1	44185284	.	intergenic_variant	.	DMAP1,ERI3,ERI3-IT1,KLF18,KLF17,SLC6A9	G	A	5.16e-05	1.55675		0.503	1.48974	0.46	0.998		0.0304	1.4975	0.58	0.876		0.000371	1.76191	1	0.9673		0.588	1.16486	0.64	0.999
rs548980828	chr11	94147875	PANX1	intron_variant	NM_015368.3:c.182-5616T>C	PANX1,HEPHL1,IZUMO1R,GPR83,MRE11,VSTM5	C	T	5.19e-05	0.01602		0.124	0.01705	0.41	0.998		0.0377	0.0164	0.05	0.9086		0.00184	0.0156	0.18	0.967		-	-	-	-
rs564502350	chr2	23378326	LOC105374323	intergenic_variant	.	KLHL29,ATAD2B,UBXN2A,MFSD2B,WDCP,FKBP1B	A	G	5.3e-05	0.13525		0.551	0.01772	0.04	0.9921		0.000114	0.01506	0.19	0.8222		0.0116	0.24444	0.3	0.8729		-	-	-	-
rs572410204	chr2	170806970	.	intergenic_variant	.	GAD1,ERICH2,LOC101926913,SP5,LINC01124,GORASP2	A	G	5.31e-05	2.38405		0.736	1.87217	0.06	0.9973		0.00245	2.37524	0.19	0.826		0.0173	2.37738	0.18	0.8791		0.235	2.60674	0.09	0.999
rs532139939	chr13	52574133	LOC105370208,TPTE2P3	intergenic_variant	NR_002793.1:n.1970+687A>C	TPTE2P3,HNRNPA1L2,SUGT1,CKAP2,VPS36,CNMD	C	A	5.4e-05	0.01624		0.0129	0.01606	0.6	0.9975		0.0134	0.01626	0.12	0.8068		0.0456	0.01648	0.07	0.9363		-	-	-	-
rs35165416	chr4	125640111	.	intergenic_variant	.	MIR2054,FAT4,ANKRD50	T	C	5.42e-05	1.08937		0.0282	1.22311	40.7	0.9997		0.0266	1.07433	38.8	0.9922		0.294	1.04154	39.86	0.998		0.00128	1.15777	42.96	0.999
rs149165666	chr8	64853639	.	intergenic_variant	.	CYP7B1,BHLHE22,LOC401463,LINC00251,MIR124-2HG,MIR124-2	T	C	5.45e-05	1.67113		0.339	1.59456	0.54	0.9984		0.000179	1.95209	0.58	0.861		0.0294	1.66063	0.52	0.937		0.832	0.92645	0.43	0.999
rs187808013	chr14	51812016	.	regulatory_region_variant	.	GNG2,FRMD6,LOC102723604,FRMD6-AS1,RTRAF,NID2	C	T	5.47e-05	1.97309		0.039	0.0164	0.38	1		1.19e-05	2.35797	0.37	0.9465		0.379	1.34232	0.26	0.9923		-	-	-	-
rs1486679	chr11	24751121	LUZP2	intron_variant	NM_001009909.3:c.334-12125T>C,NM_001252008.1:c.76-12125T>C,NM_001252010.1:c.334-12125T>C	LUZP2	T	C	5.57e-05	0.91192		0.685	0.963	39.37	0.9984		0.00907	0.91274	35.94	0.8882		0.0019	0.87836	35.42	0.9295		0.257	0.94507	30.85	0.999
rs397690294,rs58392721	chr10	114588366	ABLIM1	intron_variant	NM_001003407.1:c.200-12768dup,NM_001003408.1:c.200-12768dup,NM_001322882.1:c.200-12768dup,NM_001322883.1:c.200-12768dup,NM_001322884.1:c.149-12768dup,NM_001322885.1:c.149-12768dup,NM_001322886.1:c.149-12768dup,NM_001322887.1:c.200-12768dup,NM_002313.5:c.380-12768dup	ABLIM1,LOC101927692,AFAP1L2,FAM160B1,VWA2,TRUB1	GA	G	5.58e-05	0.87503		0.268	0.85925	13.24	0.9998		0.00218	0.8745	18.03	0.9737		0.0175	0.87836	15.85	0.9909		-	-	-	-
rs557869405	chr7	68631092	.	intergenic_variant	.	LOC102723427,LOC100507468,AUTS2	TTTTATTTATTTA	TTTTATTTATTTATTTA	5.59e-05	1.22777		0.157	1.30604	5.09	0.994		0.00758	1.19758	6.25	0.8516		0.00634	1.26125	5.08	0.9014		-	-	-	-
rs17430434	chr8	117862656	EXT1	intron_variant	NM_000127.2:c.963-25455G>A	EXT1,MED30,SAMD12,SLC30A8,SAMD12-AS1,AARD	T	C	5.6e-05	1.40284		0.00395	2.2023	1.58	0.9872		0.0914	1.21994	1.69	0.9157		0.00207	1.50787	1.7	0.9455		-	-	-	-
rs189596187	chr4	7979394	ABLIM2	intron_variant	NM_001130083.1:c.1824+3870G>A,NM_001130084.1:c.1722+3870G>A,NM_001130085.1:c.1605+3870G>A,NM_001130086.1:c.1566+3870G>A,NM_001130087.1:c.1482+3870G>A,NM_001286688.1:c.927+3870G>A,NM_032432.4:c.1452+3870G>A	ABLIM2,MIR95,AFAP1,AFAP1-AS1,SH3TC1,SORCS2	T	C	5.66e-05	1.93867		0.0808	2.11108	0.67	0.9993		0.0889	1.58123	0.26	0.8722		0.000579	2.39576	0.32	0.9583		0.717	1.27367	0.12	0.999
rs181979451	chr6	142082979	NMBR	intron_variant	NM_001324307.1:c.-22-4076G>A,NM_001324308.1:c.-22-4076G>A,NM_002511.3:c.423-4076G>A	NMBR,VTA1,ADGRG6,LOC153910,HIVEP2,LINC01277	T	C	5.66e-05	2.18038		0.0376	3.18802	0.39	0.9947		0.00139	2.17624	0.29	0.831		0.125	1.81921	0.18	0.9176		-	-	-	-
rs565849632	chr10	55974130	.	intergenic_variant	.	MTRNR2L5,ZWINT	CA	C	5.7e-05	3.58085		0.947	1.07101	0.18	0.9989		0.000178	4.24737	0.08	0.8049		0.0792	2.86939	0.07	0.918		-	-	-	-
rs191850362	chr5	28257856	.	intergenic_variant	.	LSP1P3,PURPL,LOC101929645,LINC02109	A	C	5.75e-05	2.31336		0.0711	13.4745	0.02	0.9913		0.00337	2.6977	0.11	0.8878		0.0571	2.04439	0.16	0.9651		0.0954	1.90218	0.36	0.999
rs183505609	chr19	21005943	.	intergenic_variant	.	ZNF430,ZNF85,ZNF714,ZNF431,ZNF708,ZNF626	G	C	5.81e-05	1.50065		0.116	1.99991	0.78	0.9997		0.825	1.06173	0.32	0.9387		0.751	1.10927	0.31	0.9636		3.77e-05	1.63706	3.93	0.999
rs545687942	chr11	96781906	.	intergenic_variant	.	JRKL-AS1,JRKL,CCDC82,MAML2,MIR1260B,MTMR2	A	G	5.82e-05	0.19875		0.176	0.01702	0.18	0.9912		0.000721	0.14718	0.32	0.8535		0.0374	0.29859	0.26	0.8785		-	-	-	-
rs139892488	chr6	77018136	LOC105377862	intergenic_variant	.	HTR1B,MEI4,IMPG1	C	T	5.82e-05	2.37619		0.876	0.01816	0	0.9533		0.0026	3.14213	0.08	0.8773		0.0811	2.46403	0.07	0.9576		0.0254	1.96718	0.57	0.999
rs151094989	chr9	134878747	FCN2	upstream_gene_variant	.	FCN2,LOC101448202,MIR3689F,MIR3689E,MIR3689D2,MIR3689B	A	G	5.9e-05	2.16258		0.0341	3.10713	0.32	0.9987		0.401	1.34447	0.19	0.8563		0.00132	2.4488	0.28	0.9278		0.0634	3.07529	0.14	0.999
rs182254754	chr8	136238583	LOC105375775	intergenic_variant	.	KHDRBS3,LINC01591	G	A	5.93e-05	4.50776		0.939	0.01824	0	0.9418		0.417	2.12124	0.04	0.8402		1.89e-05	7.94943	0.05	0.8752		0.437	1.81666	0.09	0.999
rs74641557	chr18	37466217	CELF4	intron_variant	NM_001025087.1:c.369+19308C>T,NM_001025088.1:c.369+19308C>T,NM_001025089.1:c.369+19308C>T,NM_020180.3:c.369+19308C>T	CELF4,MIR4318,KIAA1328,TPGS2,FHOD3	A	G	5.94e-05	1.18827		0.216	1.2752	4.99	0.9995		0.00294	1.19172	7.06	0.962		0.346	1.07648	6.22	0.9778		0.0022	1.46126	3.52	0.999
rs150882421	chr18	70409170	.	intergenic_variant	.	LINC01910,LINC01909,SOCS6,RTTN,GTSCR1,CD226	C	G	5.97e-05	0.7073		0.9	0.95199	1.44	0.9983		0.000442	0.5899	1.53	0.978		0.633	0.93007	1.68	0.9768		0.00189	0.61232	2.14	0.999
rs17025128	chr2	100975382	NPAS2	intron_variant	NM_002518.3:c.1283-76G>T	NPAS2,LOC101927142,RPL31,TBC1D8,CNOT11,RNF149	T	G	6.04e-05	1.26643		0.201	1.26453	5.35	0.9998		0.00148	1.31693	2.83	1		0.0317	1.25145	2.99	0.9887		0.506	1.12165	1.73	0.999
rs11675830	chr2	67549728	LOC105374786	intergenic_variant	.	ETAA1,LINC01812,LINC01828,LOC101927661,LINC01829,C1D	A	G	6.12e-05	0.91567		0.179	0.87783	34.71	0.9996		0.0144	0.92072	36.35	0.9754		0.0457	0.92192	34.98	0.9918		0.0327	0.90719	44.81	0.999
rs62504557	chr8	59136183	.	intergenic_variant	.	TOX,NSMAF,SDCBP,CYP7A1,UBXN2B,LOC101929528	C	G	6.13e-05	1.23244		0.908	0.97726	5.7	0.9962		0.000814	1.30591	3.77	0.8708		0.0914	1.15917	4.86	0.9187		0.0322	1.32883	3.24	0.999
rs9815197	chr3	7165920	GRM7	intron_variant	NM_000844.3:c.736+19252C>A,NM_181874.2:c.736+19252C>A	GRM7,GRM7-AS1,GRM7-AS3,LOC101927394	C	A	6.16e-05	0.91943		0.0191	0.80622	44.15	0.9999		0.000665	0.89709	47.48	0.991		0.275	0.95906	47.56	0.9951		0.17	0.94016	49.14	0.999
rs750186763	chr14	56064185	.	intergenic_variant	.	PELI2,LINC00520,RPL13AP3,KTN1,KTN1-AS1,TMEM260	A	G	6.24e-05	3.14118		0.913	0.0182	0	0.9633		0.000106	3.45872	0.12	0.8025		0.347	1.94235	0.06	0.8949		0.409	3.36121	0.03	0.999
rs5023799	chr13	46521158	.	intergenic_variant	.	LRCH1,LINC01198,RNU6-68P,RUBCNL,LINC00563,LRRC63	T	G	6.25e-05	0.90983		0.774	0.97463	48.98	0.9998		5.02e-05	0.8788	47.39	0.9961		0.135	0.9445	49.59	0.9975		-	-	-	-
rs1853367	chr1	198813139	MIR181A1HG	intergenic_variant	NR_040073.1:n.364-4896A>G	MIR181A1HG,MIR181B1,MIR181A1,PTPRC,LINC01222,LINC01221	C	T	6.4e-05	1.08883		0.879	1.014	39.44	0.9999		0.00496	1.09516	39.62	0.994		0.181	1.0539	38.58	0.9988		0.00301	1.14454	43.39	0.999
rs192708295	chr4	99039121	METAP1	intron_variant	NM_015143.2:c.341-253A>G	METAP1,ADH5,MIR3684,LOC100507053,ADH4,EIF4E	G	A	6.46e-05	13.0475		0.706	0.01793	0.02	1		0.0108	13.2408	0.02	0.9241		0.00183	13.4503	0.01	0.9934		-	-	-	-
rs530357667	chr6	80900244	.	intergenic_variant	.	BCKDHB,FAM46A,TTK,LINC01526,ELOVL4	A	T	6.5e-05	0.01622		0.672	0.01789	0.02	0.9875		0.0097	0.01689	0.15	0.8065		0.00258	0.01569	0.19	0.9528		-	-	-	-
rs185442618	chr9	22726137	LINC01239,LOC107987054	intergenic_variant	NR_038977.1:n.524+2707C>T	LINC01239,DMRTA1,CDKN2B-AS1,CDKN2B,CDKN2A,CDKN2A-AS1	T	C	6.5e-05	0.58141		0.67	1.29007	0.5	0.9981		0.00427	0.59834	1.11	0.9384		0.00167	0.49937	1.18	0.9763		-	-	-	-
rs116962315	chr15	30853472	.	intergenic_variant	.	HERC2P10,FAN1,LOC105370748,MTMR10,LOC100288637,TRPM1	T	C	6.6e-05	2.2585		0.359	2.45985	0.13	0.9933		0.03	1.86023	0.3	0.8275		0.000516	3.1393	0.2	0.8972		0.694	1.37603	0.1	0.999
rs187183094	chr8	52026281	.	intergenic_variant	.	ST18,PCMTD1,PXDNL,ALKAL1,RB1CC1,NPBWR1	A	T	6.63e-05	1.38113		0.00419	2.41573	1.16	0.9972		0.0146	1.5011	0.83	0.8121		0.0112	1.46609	1.39	0.9079		0.281	1.14671	3.43	0.999
rs138153946	chr7	102166770	CUX1	intron_variant	NM_001202543.1:c.757-3676C>T,NM_001202544.2:c.709-3676C>T,NM_001202545.2:c.619-3676C>T,NM_001202546.2:c.646-3676C>T,NM_001913.4:c.757-3676C>T,NM_181500.3:c.757-3676C>T,NM_181552.3:c.724-3676C>T	CUX1,SH2B2,MIR4285,SPDYE6,LOC100289561,LOC100630923	T	C	6.69e-05	0.16832		0.515	0.01764	0.04	0.9933		0.00332	0.13678	0.2	0.8295		0.00991	0.20045	0.3	0.9283		0.47	0.21992	0.02	0.999
rs13218387	chr6	128307852	PTPRK	intron_variant	NM_001135648.2:c.495+14187A>T,NM_001291981.1:c.495+14187A>T,NM_001291982.1:c.495+14187A>T,NM_001291983.1:c.109-65250A>T,NM_001291984.1:c.495+14187A>T,NM_002844.3:c.495+14187A>T	PTPRK,LOC101928140,THEMIS,LAMA2,C6orf58,SOGA3	A	T	6.74e-05	1.17739		0.705	0.93118	6.64	1		0.0191	1.15569	6.65	0.986		0.000855	1.26617	7.03	0.9894		0.166	1.14385	5.78	0.999
rs139322660	chr1	54986796	TMEM61	intron_variant	NM_182532.2:c.365+350G>A	TMEM61,BSND,PCSK9,USP24,DHCR24,LEXM	A	G	6.85e-05	1.50441		0.0252	2.34644	0.79	0.9985		0.0376	1.38652	0.86	0.9013		0.000886	1.86731	0.8	0.9173		0.647	1.1096	0.99	0.999
rs536881088	chr11	120878767	GRIK4	intron_variant	NM_001282470.2:c.1164+3524G>A,NM_001282473.2:c.1164+3524G>A,NM_014619.4:c.1164+3524G>A	GRIK4,TBCEL,TECTA,ARHGEF12,SC5D,TMEM136	A	G	6.85e-05	3.13554		0.876	0.01816	0	0.984		0.0435	3.21523	0.04	0.8988		0.00147	3.45596	0.11	0.9255		0.165	2.38071	0.14	0.999
rs1349213	chr3	166003985	.	intergenic_variant	.	BCHE,LINC01322,SLITRK3,SI	G	A	6.94e-05	1.10186		0.147	1.16672	21.27	1		0.035	1.08091	23.16	0.9982		0.0396	1.09319	25.26	0.9984		0.0129	1.14775	20.87	0.999
rs556396341	chr2	156950725	.	intergenic_variant	.	GALNT5,GPD2,ERMN,FAM133DP,CYTIP,TRG-GCC2-2	T	C	7.14e-05	2.92941		0.903	0.0182	0	0.965		0.000406	3.37468	0.1	0.8281		0.0536	2.33217	0.1	0.9597		-	-	-	-
rs531212276	chr2	62660661	.	regulatory_region_variant	.	EHBP1,TMEM17,LOC100132215,OTX1,B3GNT2,MIR5192	G	A	7.18e-05	2.83403		0.226	3.96181	0.06	0.9998		0.00508	3.71471	0.05	0.8824		0.0586	2.03643	0.15	0.9776		0.0359	4.22112	0.11	0.999
rs569314028	chr10	95492530	SORBS1	intron_variant	NM_001290294.1:c.-131-1410A>G,NM_001290295.1:c.-131-1410A>G,NM_015385.3:c.-131-1410A>G,NM_024991.2:c.-131-1410A>G	SORBS1,ALDH18A1,TCTN3,PDLIM1,ENTPD1,ENTPD1-AS1	C	T	7.29e-05	0.01571		0.797	0.01806	0.01	0.9992		0.000896	0.01544	0.14	0.9328		0.0313	0.01635	0.09	0.9851		-	-	-	-
rs61250966	chr4	36390811	.	intergenic_variant	.	MIR1255B1,DTHD1,LOC439933,ARAP2,MIR4801,NWD2	G	A	7.31e-05	1.14156		0.0654	1.308	9.21	1		0.0153	1.13621	10.1	0.9942		0.0824	1.11639	9.52	0.9993		0.0351	1.14534	14.29	0.999
rs193067294	chr1	189263092	LOC105371657	intergenic_variant	.	BRINP3	C	A	7.33e-05	2.39217		0.0684	3.32045	0.2	0.9962		0.0111	2.31521	0.13	0.8589		0.0125	2.27641	0.2	0.956		-	-	-	-
rs6771741	chr3	72475325	.	intergenic_variant	.	RYBP,SHQ1,LINC00870,GXYLT2,LINC00877,PPP4R2	A	G	7.35e-05	1.15928		0.0322	1.42746	6.57	0.9998		0.309	1.06545	7.24	0.9956		0.0843	1.12569	8.1	0.9851		0.000375	1.27545	12.47	0.999
rs5982538	chrX	112257913	ZCCHC16	intron_variant	NM_001004308.2:c.-230+126812A>C	RTL4,TRPC5,TRPC5OS,LHFPL1,ALG13,AMOT	C	A	7.44e-05	0.90928		0.285	0.90357	33.82	0.9973		0.0023	0.89978	28.16	0.9125		0.0194	0.92026	31.67	0.8955		-	-	-	-
rs140029612	chr5	176214155	.	intergenic_variant	.	LOC643201,SIMC1,LOC100507387,FAM153B,KIAA1191,ARL10	G	A	7.59e-05	0.07771		0.0787	0.01666	0.28	0.9982		0.00333	0.11823	0.17	0.9745		0.0188	0.0162	0.1	0.986		-	-	-	-
rs35432737	chr2	127155919	.	intergenic_variant	.	CYP27C1,BIN1,ERCC3,MAP3K2,LOC105373606,LOC100506922	A	T	7.6e-05	0.85351		0.198	0.77974	7.14	0.9995		0.00342	0.844	9.1	0.9826		0.0874	0.881	7.98	0.9948		0.0861	0.85351	6.4	0.999
rs180919156	chr4	8642030	.	intergenic_variant	.	CPZ,GPR78,TRMT44,ACOX3,HMX1,LOC650293	A	C	7.66e-05	1.86862		0.393	0.01748	0.07	0.9908		0.929	0.97785	0.48	0.8066		0.000336	2.23893	0.52	0.8539		0.0149	1.86321	0.88	0.999
rs12953320	chr18	71232276	.	intergenic_variant	.	LINC01541,LINC01899,GTSCR1,LINC01910,LINC01909,SOCS6	T	C	7.72e-05	0.4278		0.215	0.01712	0.15	0.9977		0.00727	0.46158	0.62	0.8624		0.00718	0.15345	0.27	0.9275		0.076	0.52246	0.39	0.999
rs9849038	chr3	49734557	IP6K1	intron_variant	NM_001006115.2:c.-61-1585T>C,NM_001242829.1:c.435-1585T>C,NM_153273.3:c.435-1585T>C	IP6K1,GMPPB,RNF123,AMIGO3,MST1,APEH	A	G	7.73e-05	1.10385		0.416	1.07724	50.45	0.9999		0.00558	1.11896	17.61	0.9998		0.0267	1.0885	49.68	0.9996		0.0955	1.12829	10.84	0.999
rs78227554	chr4	124390967	LOC105377408	intergenic_variant	.	LINC02516,ANKRD50,LINC01091,TRC-GCA2-1,FAT4,SPRY1	G	A	7.73e-05	0.69886		0.116	0.33632	1.14	0.9997		0.918	1.0145	1.26	1		0.0455	0.58549	0.88	0.9777		0.000329	0.68756	5.11	0.999
rs143425496	chr6	15915170	.	intergenic_variant	.	MYLIP,MIR4639,DTNBP1,GMPR,ATXN1,JARID2	G	C	7.77e-05	24.486		1	1	0	1		6.17e-05	26.7892	0.08	0.8641		1	1	0	0.9997		-	-	-	-
rs147274290	chr2	234565438	.	regulatory_region_variant	.	ARL4C,SH3BP4,SPP2,TRPM8,MSL3P1,HJURP	G	A	7.8e-05	0.18904		0.129	0.01687	0.23	0.999		0.000886	0.23212	0.32	0.9515		0.0251	0.01721	0.15	0.9683		-	-	-	-
rs74321561	chr11	42917469	.	intergenic_variant	.	HNRNPKP3,API5,TTC17,MIR670,LOC100507205,MIR129-2	T	C	7.91e-05	0.82919		0.257	0.78278	5.32	1		0.134	0.90249	6.38	0.9893		0.000675	0.72673	5.45	0.9995		0.0427	0.81326	5.17	0.999
rs6802838	chr3	73528034	PDZRN3	intron_variant	NM_001303139.1:c.12+41117G>A,NM_001303140.1:c.-112+33417G>A,NM_015009.2:c.918+74320G>A	PDZRN3,LOC101927296,PDZRN3-AS1,PPP4R2,EBLN2,GXYLT2	T	C	7.92e-05	46.7353		1	1	0	1		0.302	0.01731	0.15	0.848		1.43e-05	78.6022	0.01	0.9466		-	-	-	-
rs2725223	chr4	88034691	PKD2	intron_variant	NM_000297.3:c.710-1529C>T	PKD2,SPP1,ABCG2,MEPE,IBSP,PPM1K	T	C	8e-05	1.09823		0.503	1.06237	46.63	0.9998		0.00225	1.10285	45.38	0.9851		0.0149	1.09823	43.65	0.9979		-	-	-	-
rs140141324	chr1	106381901	.	intergenic_variant	.	PRMT6,NTNG1,LINC01676	C	G	8.01e-05	2.73109		0.846	0.01811	0	0.9796		0.000819	2.73191	0.15	0.9568		0.0363	2.73628	0.09	0.8752		-	-	-	-
rs55935373	chr12	64734838	GNS	intron_variant	NM_002076.3:c.1098+2166G>A	GNS,RASSF3,TBC1D30,MIR548C,MIR548Z,LINC02389	T	C	8.01e-05	0.19831		0.627	0.01783	0.02	0.9812		0.00361	0.13817	0.17	0.9091		0.00138	0.12097	0.27	0.9538		0.722	0.74625	0.09	0.999
rs141976447	chr7	23693955	FAM221A	intron_variant	NM_001127364.2:c.637+2359A>G,NM_001127365.2:c.463+2359A>G,NM_001300932.1:c.463+2359A>G,NM_199136.4:c.637+2359A>G	FAM221A,STK31,CCDC126,CLK2P1,TRA2A,RPS2P32	G	A	8.17e-05	0.64552		0.111	0.45813	1.4	0.9992		0.0336	0.66352	0.96	0.8816		0.000318	0.41127	1.05	0.9738		0.254	0.82135	1.76	0.999
rs758578020	chr19	22271791	.	intergenic_variant	.	ZNF729,ZNF676,ZNF98,ZNF257,LOC105376917,LOC101929124	T	TAA	8.27e-05	2.12868		0.657	0.01787	0.02	0.9828		0.000157	2.34738	0.29	0.9268		0.164	1.66213	0.2	0.9569		-	-	-	-
rs28515606	chr14	65803733	.	intergenic_variant	.	FUT8,MIR625,FUT8-AS1,MIR4708,LINC02324,CCDC196	T	C	8.29e-05	8.97731		1	1	0	1		0.195	5.49589	0.06	0.9018		0.000185	9.99915	0.03	0.8742		-	-	-	-
rs188221897	chr2	38195459	LOC102723739	intergenic_variant	.	CYP1B1-AS1,ATL2,CYP1B1,RMDN2,RMDN2-AS1,LOC101929596	A	T	8.32e-05	1.71961		0.585	0.64468	0.51	0.9982		0.0724	1.42248	0.53	0.9164		0.000295	2.16994	0.49	0.9523		0.0822	2.59089	0.17	0.999
rs57779084	chr2	42118876	.	regulatory_region_variant	.	LOC102723824,EML4,PKDCC,C2orf91,LINC01914,LINC01913	G	T	8.32e-05	5.98227		0.0837	22.383	0.01	1		0.0453	3.58838	0.25	0.888		0.00156	8.99348	0.03	0.8678		-	-	-	-
rs189565799	chr5	91841710	.	intergenic_variant	.	ARRDC3-AS1,ARRDC3,LUCAT1,ADGRV1	T	G	8.35e-05	0.04378		0.151	0.01697	0.24	0.9998		0.00748	0.01593	0.1	0.8769		0.00246	0.01566	0.16	0.9916		0.477	0.36932	0.03	0.999
rs181873323	chr9	113747785	.	intergenic_variant	.	ZNF618,RGS3,AMBP,C9orf43,POLE3,KIF12	A	C	8.46e-05	1.49406		0.403	0.18751	0.38	0.9996		0.00369	1.45834	1.12	0.9713		0.00244	1.69791	0.84	0.9823		0.678	0.80396	0.18	0.999
rs35303881	chr6	6812072	.	regulatory_region_variant	.	LY86,LY86-AS1,RREB1,SSR1,F13A1,CAGE1	T	A	8.63e-05	1.18305		0.364	0.83402	5.9	0.999		0.000617	1.23862	5.97	0.9769		0.013	1.21933	5.72	0.9553		0.318	1.10087	5.92	0.999
rs138706278	chr4	2913211	ADD1	intron_variant	NM_001119.4:c.1606-1673A>C,NM_001286645.1:c.1699-1673A>C,NM_014189.3:c.1699-1673A>C,NM_014190.3:c.1606-1673A>C,NM_176801.2:c.1699-1673A>C	ADD1,MFSD10,NOP14-AS1,NOP14,GRK4,SH3BP2	C	A	8.73e-05	0.71227		0.658	0.8435	1.58	0.9987		0.00852	0.71727	2.04	0.9344		0.171	0.80332	1.68	0.9629		0.00312	0.55488	1.34	0.999
rs28492760	chr18	59099700	.	intergenic_variant	.	SEC11C,OACYLP,ZNF532,GRP,RAX,CPLX4	T	C	8.83e-05	1.23318		0.681	1.0897	4.87	0.9998		0.0252	1.21058	3.27	0.9885		0.0078	1.2766	3.84	0.9939		0.0552	1.25508	3.74	0.999
rs143608203	chr5	144743777	.	intergenic_variant	.	KCTD16,YIPF5,HMHB1,PRELID2	A	T	8.84e-05	1.76262		0.196	2.98888	0.12	0.9914		7.01e-05	1.98596	0.56	0.9176		0.477	1.21921	0.43	0.9646		-	-	-	-
rs61465429	chr7	43555915	HECW1	intron_variant	NM_001287059.1:c.4607+1125_4607+1126insA,NM_015052.4:c.4709+1125_4709+1126insA	HECW1,STK17A,LUARIS,COA1,BLVRA,MRPS24	T	TA	8.84e-05	0.90574		0.0771	0.83368	28.6	0.9997		0.0095	0.90375	23.02	0.9719		0.0463	0.91311	24.56	0.9953		0.128	0.92035	21.99	0.999
rs146301044	chr15	26390930	LOC107984780	intergenic_variant	.	GABRB3,LINC00929,TRE-TTC2-2,LINC02346,GABRA5,ATP10A	A	G	9.02e-05	0.66405		0.165	0.61971	2.69	0.9997		0.0104	0.68161	1.48	0.9579		0.0174	0.63948	1.41	0.9797		0.25	0.69684	0.52	0.999
rs17635433	chr9	119386926	.	intergenic_variant	.	BRINP1,MIR147A	T	C	9.08e-05	0.83786		0.108	0.74067	7.56	0.9983		0.00881	0.83971	7.36	0.8962		0.0312	0.84265	7.33	0.9417		0.188	0.86131	4.28	0.999
rs9676546	chr19	57673752	ZSCAN4	intron_variant	NM_152677.2:c.-105-2289T>G	ZSCAN4,ZNF551,ZNF154,ZNF211,ZNF671,ZNF134	T	G	9.16e-05	1.1126		0.65	1.05485	81.03	0.9632		0.000422	1.1212	46.86	0.9448		0.0852	1.10065	84.49	0.9319		-	-	-	-
rs11162772	chr1	79650453	.	intergenic_variant	.	ADGRL4,LINC01781,IFI44	A	G	9.19e-05	1.08839		0.267	1.10661	43.89	0.9999		0.0282	1.07605	34.03	0.9934		0.0766	1.07283	35.54	0.9989		0.00809	1.12806	41.98	0.999
rs13129507	chr4	182726945	TENM3	intron_variant	NM_001080477.3:c.2369-2020T>A	TENM3,DCTD,FAM92A1P2,WWC2-AS2,WWC2,WWC2-AS1	A	T	9.2e-05	0.88435		0.409	0.89592	14.29	0.9998		0.0292	0.89799	12.39	0.9898		0.0785	0.8979	11.87	0.9885		0.00664	0.84993	17.27	0.999
rs554564129	chr4	104398708	LOC105377350	intergenic_variant	.	CXXC4,CXXC4-AS1,TACR3,TET2,TET2-AS1,LINC02428	C	A	9.24e-05	3.4202		0.689	0.01798	0.05	0.997		0.000661	4.14831	0.07	0.8087		0.0388	2.68747	0.1	0.902		-	-	-	-
rs763740896	chrX	125830534	.	intergenic_variant	.	LOC101928495,DCAF12L2,TEX13C,TENM1,DCAF12L1,PRR32	A	C	9.27e-05	2.60413		0.776	0.01805	0.01	0.9996		0.00926	2.53451	0.08	0.8319		0.206	2.366	0.02	0.8568		0.00811	2.78236	0.28	0.999
rs192388971	chr13	104677606	.	intergenic_variant	.	DAOA-AS1,DAOA	A	G	9.31e-05	3.67297		0.763	0.01806	0.01	1		0.0357	3.42568	0.06	0.8325		0.000936	3.81599	0.09	0.9783		-	-	-	-
rs1015110928	chr9	12860001	.	regulatory_region_variant	.	LURAP1L,LURAP1L-AS1,TYRP1,MPDZ,LINC01235	T	G	9.35e-05	0.19742		0.148	0.33497	0.77	0.9999		0.00591	0.01586	0.1	0.9321		0.00286	0.20794	0.35	0.9832		-	-	-	-
rs78687252	chr15	23821882	.	intergenic_variant	.	NDN,MAGEL2,MKRN3,MIR4508,PWRN2,GOLGA6L2	A	G	9.36e-05	0.80011		0.989	1.0027	4.85	0.9986		0.0267	0.80856	3.46	0.9083		0.0357	0.79788	4.1	0.9296		0.0071	0.75578	5.25	0.999
rs7325007	chr13	26023501	ATP8A2	3_prime_UTR_variant	NM_001313741.1:c.*3516C>T,NM_016529.5:c.*3516C>T	ATP8A2,SHISA2,RNF6,CDK8,RNU6-78P,WASF3	C	T	9.39e-05	1.16602		0.879	1.0538	1.69	0.9992		0.0217	1.2043	3.5	0.9908		0.00215	1.15292	21.1	0.9594		0.337	1.2364	1.07	0.999
rs1996274	chr2	158743267	.	intergenic_variant	.	DAPL1,PKP4,TANC1,CCDC148,MIR6888,WDSUB1	T	C	9.4e-05	0.90583		0.531	0.94261	36.04	0.9989		0.000293	0.88285	31.7	0.9966		0.0845	0.93211	34.25	0.9922		-	-	-	-
rs754222922	chrX	136597259	.	intergenic_variant	.	VGLL1,LINC00892,MIR934,CD40LG,ARHGEF6,HTATSF1	T	C	9.41e-05	0.01641		0.305	0.01739	0.13	0.9928		0.0161	0.01644	0.11	0.9088		0.00375	0.01627	0.24	0.9555		-	-	-	-
rs200350958	chr2	13697421	LOC105373438	intergenic_variant	.	LINC00276,LOC100506474,FAM84A,TRIB2,MIR3125	C	CAG	9.5e-05	0.44619		0.544	0.595	0.41	0.9998		0.00878	0.48988	0.68	0.9117		0.00346	0.36762	0.62	0.9894		-	-	-	-
rs117196607	chr8	118978281	COLEC10	intron_variant	NM_001324095.1:c.-324+25903G>T	COLEC10,TNFRSF11B,MAL2,SAMD12-AS1,MIR548AZ,SAMD12	T	G	9.52e-05	0.72891		0.187	0.63248	2.26	0.9984		0.00682	0.72928	2.32	0.9568		0.0407	0.77136	2.69	0.992		0.0829	0.55068	0.44	0.999
rs142096398	chr11	13120326	.	intergenic_variant	.	RASSF10,LINC00958,ARNTL,TEAD1,BTBD10,PTH	T	C	9.61e-05	2.51331		0.804	0.01806	0.01	0.9872		0.00275	2.42978	0.15	0.943		0.012	2.6738	0.12	0.9933		-	-	-	-
rs183629135	chr13	82891415	.	intergenic_variant	.	RNU6-67P,SLITRK1	C	T	9.75e-05	1.43004		0.937	1.03365	1.06	0.9974		0.013	1.41751	1.03	0.9572		0.00379	1.51649	1.34	0.9856		0.264	1.32115	0.84	0.999
rs12493215	chr3	165987906	.	intergenic_variant	.	BCHE,LINC01322,SLITRK3,SI	G	T	9.78e-05	1.09966		0.11	1.18436	21.38	1		0.0426	1.07778	23.32	0.995		0.048	1.08926	25.37	0.999		0.0145	1.14499	20.86	0.999
rs766267511	chr3	5954629	.	intergenic_variant	.	GRM7-AS3,MIR4790,EDEM1,ARL8B,GRM7,BHLHE40	A	C	9.85e-05	4.89787		0.0266	8.54973	0.05	1		0.0173	3.82784	0.03	0.8112		0.0236	5.4184	0.02	0.8854		-	-	-	-
rs141630223	chr5	173879392	.	intergenic_variant	.	CPEB4,LINC01485,C5orf47,LINC01484,NSG2,BOD1	A	G	9.96e-05	3.00657		0.171	0.017	0.18	1		7.9e-05	3.47676	0.15	0.9609		0.264	2.07218	0.07	0.9827		-	-	-	-
rs3838255,rs67229587	chr7	86732425	GRM3	intron_variant	NM_000840.2:c.-140-32579_-140-32574del	GRM3,KIAA1324L,LOC101927420,DMTF1,TMEM243,TP53TG1	G	GGCAGTT	0.0001	1.09428		0.81	0.97707	32.47	1		0.00116	1.1212	27.8	0.9934		0.0269	1.09757	28.15	0.9991		0.191	1.06876	26.52	0.999
rs551532678	chr11	102199865	YAP1	intron_variant	NM_001130145.2:c.803-6028A>G,NM_001195044.1:c.803-6028A>G,NM_001195045.1:c.269-6028A>G,NM_001282097.1:c.689-6028A>G,NM_001282098.1:c.689-6028A>G,NM_001282099.1:c.689-6028A>G,NM_001282100.1:c.803-6028A>G,NM_001282101.1:c.803-6028A>G,NM_006106.4:c.689-6028A>G	YAP1,C11orf70,BIRC3,BIRC2,TMEM123,CEP126	G	A	0.000101	0.03492		0.0795	0.01666	0.29	0.9942		0.00658	0.05268	0.17	0.853		0.0246	0.01739	0.18	0.8892		-	-	-	-
rs115013164	chr4	134324303	.	intergenic_variant	.	PABPC4L	C	T	0.000103	0.55145		0.407	1.47285	0.66	0.9971		9.57e-06	0.35025	0.96	0.9178		0.0671	0.63223	0.84	0.9547		0.588	0.76797	0.23	0.999
rs150856598	chr6	71633763	.	intergenic_variant	.	LINC01626,LINC00472,MIR30A,RIMS1,MIR30C2,OGFRL1	A	G	0.000104	1.4372		0.739	0.86183	1.09	0.9955		0.00188	1.48929	1.41	0.8438		0.139	1.3222	0.94	0.9028		0.0245	1.64115	1.21	0.999
rs66665251	chr9	11807729	.	intergenic_variant	.	LOC105375975,TYRP1,LURAP1L-AS1,LURAP1L	C	T	0.000104	0.89244		0.618	0.94601	21.37	0.999		0.00571	0.89754	21.63	0.9922		0.00571	0.87511	21.12	0.9934		-	-	-	-
rs74720991	chr15	77682556	LINGO1	intron_variant	NM_001301186.1:c.-98-5382G>A,NM_001301187.1:c.-98-5382G>A,NM_001301189.1:c.-98-5382G>A,NM_001301191.1:c.-98-5382G>A,NM_001301192.1:c.-98-5382G>A,NM_001301194.1:c.-98-5382G>A,NM_001301195.1:c.-13+8164G>A,NM_001301197.1:c.-98-5382G>A,NM_001301198.1:c.-98-5382G>A,NM_001301199.1:c.-98-5382G>A,NM_001301200.1:c.-98-5382G>A	LINGO1,LINGO1-AS2,LINGO1-AS1,HMG20A,LOC645752,LOC440292	T	C	0.000105	2.38978		0.873	0.70865	0.11	0.9986		0.000587	2.96003	0.12	0.913		0.0371	1.96187	0.22	0.9847		-	-	-	-
rs10029444	chr4	189420510	.	intergenic_variant	.	LINC01262,FRG1,FRG2,DBET,DUX4,LINC01060	C	A	0.000105	0.80678		0.652	0.91787	6.37	0.9991		0.000171	0.69837	3.92	0.9336		0.0147	0.76859	4.04	0.9687		0.572	0.94592	5.66	0.999
rs189907076	chr10	31885723	ARHGAP12	intron_variant	NM_001270695.1:c.684+22449C>T,NM_001270696.1:c.684+22449C>T,NM_001270697.1:c.684+22449C>T,NM_001270698.1:c.684+22449C>T,NM_001270699.1:c.684+22449C>T,NM_018287.6:c.684+22449C>T	ARHGAP12,KIF5B,ZEB1,EPC1,LOC102031319,LOC100505502	A	G	0.000106	1.37506		0.29	1.41822	1.52	0.999		0.0138	1.35635	1.4	0.9188		0.0309	1.36752	1.42	0.9739		0.0724	1.42205	1.37	0.999
rs189864583	chr3	160177340	IL12A-AS1	intergenic_variant	NR_108088.1:n.517+9858A>G	IL12A-AS1,C3orf80,IFT80,LOC105374314,LINC01100,IL12A	C	T	0.000107	2.13935		0.172	5.96196	0.04	0.9969		0.0221	1.71944	0.33	0.8744		0.0204	2.61405	0.11	0.9577		0.00871	7.44022	0.1	0.999
rs142867753	chr5	120408102	LOC105379145	intergenic_variant	.	PRR16,FAM170A,HSD17B4,LOC102467226	A	G	0.000107	8.89243		0.869	0.01815	0	0.9998		0.607	0.0178	0.06	0.8694		8.61e-05	9.21654	0.03	0.9197		-	-	-	-
rs571544379	chr15	42744332	TTBK2	downstream_gene_variant	.	TTBK2,CDAN1,STARD9,HAUS2,LRRC57,UBR1	T	C	0.000108	2.00351		0.134	2.78877	0.19	0.9988		0.00587	1.91976	0.28	0.9517		0.0198	2.01355	0.24	0.9806		-	-	-	-
rs141156091	chr18	57710104	ATP8B1	intron_variant	NM_005603.4:c.182-3517G>C	ATP8B1,LOC100505549,NARS,FECH,ONECUT2,NEDD4L	G	C	0.000108	0.4006		0.0871	0.50596	1.96	0.9987		0.00639	0.38095	0.44	0.8636		0.0357	0.30624	0.26	0.9278		0.338	0.25002	0.03	0.999
rs147922414	chr4	111974069	.	intergenic_variant	.	FAM241A,AP1AR,TIFA,ALPK1,NEUROG2,ZGRF1	C	T	0.000108	1.54883		0.231	1.51195	1.49	0.9951		0.0121	1.63853	0.54	0.8092		0.00187	1.64148	1.08	0.9116		0.496	0.73103	0.27	0.999
rs1802508	chr10	99397139	GOT1	3_prime_UTR_variant	NM_002079.2:c.*408G>A	GOT1,CNNM1,LINC01475,NKX2-3,HPSE2,SLC25A28	T	C	0.000109	0.01588		0.752	0.018	0.01	0.9917		0.00314	0.01572	0.18	0.8992		0.0131	0.01609	0.14	0.9539		-	-	-	-
rs548488315	chr3	150699723	ERICH6	intron_variant	NM_001308234.1:c.24-842_24-841insT,NM_152394.4:c.462-842_462-841insT	ERICH6,ERICH6-AS1,LOC101928105,SIAH2,SELENOT,SERP1	CAAA	CAA	0.00011	0.89137		0.0183	0.75692	21.25	0.9972		0.00125	0.8766	21.8	0.925		0.147	0.93463	22.29	0.9854		-	-	-	-
rs10888955	chr1	56108684	LOC105378741	intergenic_variant	.	PLPP3,PRKAA2,FYB2,C8A,C8B,MIR4422	T	C	0.000111	1.10727		0.365	1.11628	82.34	0.9999		0.00758	1.08937	43.3	0.9841		0.00515	1.1505	80.44	0.9946		-	-	-	-
rs558853687	chr1	176954826	ASTN1	intron_variant	NM_001286164.1:c.1887+2852T>C,NM_004319.2:c.1887+2852T>C,NM_207108.2:c.1887+2852T>C	ASTN1,MIR488,PAPPA2,BRINP2,LINC01645,LINC01741	G	A	0.000111	2.24926		0.126	3.82478	0.09	0.9947		0.000314	2.66739	0.2	0.8537		0.263	1.53895	0.2	0.9074		0.621	1.56863	0.07	0.999
rs547493212	chr9	37314984	ZCCHC7	intron_variant	NM_001289119.1:c.951+9270C>T,NM_001289120.1:c.951+9270C>T,NM_001289121.1:c.951+9270C>T,NM_032226.2:c.951+9270C>T	ZCCHC7,GRHPR,ZBTB5,POLR1E,FBXO10,EBLN3P	T	C	0.000112	0.24947		0.359	0.01742	0.08	0.9979		0.0149	0.18662	0.2	0.8335		0.00456	0.28499	0.43	0.9197		0.388	0.28751	0.03	0.999
rs116097954	chr6	101412332	GRIK2	intron_variant	NM_001166247.1:c.115+12940G>C,NM_021956.4:c.115+12940G>C,NM_175768.3:c.115+12940G>C	GRIK2,ASCC3,SIM1	C	G	0.000116	39.0288		0.925	0.01821	0	1		0.0575	15.5755	0.11	0.932		0.000508	82.5662	0	0.8967		-	-	-	-
rs201386949	chr7	78055052	MAGI2	intron_variant	NM_001301128.1:c.3664+23894del,NM_012301.3:c.3706+23894del	MAGI2,PHTF2,TMEM60,RSBN1L,RPL13AP17,APTR	G	GT	0.000116	5.17531		1	1	0	1		0.00019	5.47176	0.15	0.9108		0.305	3.47954	0.02	0.9806		-	-	-	-
rs142919874	chrX	21256757	LOC105373146	intergenic_variant	.	CNKSR2,KLHL34,SMPX,MBTPS2,YY2,SMS	G	T	0.000116	1.3741		0.824	0.90774	1.09	0.9971		0.00778	1.42946	0.81	0.9088		0.0611	1.27328	1.34	0.823		0.0118	1.63477	0.98	0.999
rs562049818	chr11	40159822	LRRC4C	intron_variant	NM_001258419.1:c.-95-18969A>C,NM_020929.2:c.-95-18969A>C	LRRC4C	G	T	0.000117	4.89591		0.00392	10.131	0.06	0.9997		1	0.9991	0.11	0.821		0.00329	4.49021	0.06	0.858		-	-	-	-
rs148997302	chr5	174548264	LOC105377739	intergenic_variant	.	LINC01411,MSX2,MIR4634,LINC01951,NSG2,C5orf47	A	G	0.000117	1.46609		0.504	1.31666	1.04	0.9978		2.5e-05	1.7864	1.01	0.8519		0.153	1.26884	1.21	0.9269		0.429	0.7358	0.37	0.999
rs28579425	chr14	64683260	.	intergenic_variant	.	PLEKHG3,SPTB,PPP1R36,MIR7855,HSPA2,LOC102723809	A	C	0.000118	22.2002		0.945	0.01825	0	1		0.325	0.01736	0.19	0.8986		3.69e-05	29.6808	0.02	0.9415		-	-	-	-
rs768638615	chr7	88996203	ZNF804B	intron_variant	NM_181646.3:c.109-221952C>A	ZNF804B,TEX47,STEAP4,LOC102723885,SRI,ADAM22	A	C	0.000121	18.1125		0.892	0.01818	0	1		0.452	0.01756	0.03	0.9164		6.49e-05	20.9073	0.02	0.9372		-	-	-	-
rs185442594	chr10	76035344	C10orf11	intron_variant	NM_001305581.1:c.132-664G>A,NM_032024.4:c.48-664G>A	LRMDA,MIR606,LOC101929234,ZNF503-AS2,ZNF503,ZNF503-AS1	A	G	0.000122	1.85596		0.172	1.99771	0.48	0.9986		0.0478	1.5882	0.34	0.9426		0.00486	2.27345	0.24	0.9718		0.156	1.92823	0.25	0.999
rs111988844	chr17	15519481	TVP23C,TVP23C-CDRT4	intron_variant	NM_001204478.1:c.462+26304A>G,NM_145301.2:c.463-16249A>G	TVP23C-CDRT4,TVP23C,CDRT1,CDRT4,TRIM16,TEKT3	C	T	0.000122	0.80574		0.393	1.59584	0.45	0.9994		8.05e-05	0.79948	11.62	0.8564		0.785	0.84806	0.14	0.8259		-	-	-	-
rs76506197	chr9	120517767	CDK5RAP2	intron_variant	NM_001011649.2:c.1311+660T>G,NM_001272039.1:c.1311+660T>G,NM_018249.5:c.1311+660T>G	CDK5RAP2,MEGF9,FBXW2,MIR147A,B3GNT10,PSMD5	C	A	0.000125	1.64444		0.309	1.64922	0.66	0.9987		0.0102	1.6056	0.55	0.9162		0.00267	1.92226	0.55	0.9355		0.918	0.95418	0.26	0.999
rs141548897	chr16	85867162	.	intergenic_variant	.	IRF8,MIR6774,COX4I1,EMC8,C16orf74,MIR1910	T	C	0.000126	3.39261		0.796	0.01805	0.01	1		0.000444	4.5704	0.07	0.8764		0.0638	2.39456	0.11	0.9559		-	-	-	-
rs111362443	chr2	21465018	LOC100507562	intergenic_variant	.	LINC01822,TDRD15,APOB,LDAH,GDF7,HS1BP3	A	C	0.000126	10.3698		1	1	0	1		0.000113	10.5804	0.35	0.8549		0.713	0.01795	0.01	0.8142		-	-	-	-
rs146611350	chr17	57372830	MSI2	intron_variant	NM_001322250.1:c.247-28549C>T,NM_001322251.1:c.313-28549C>T,NM_138962.3:c.313-28549C>T,NM_170721.1:c.301-28549C>T	MSI2,LOC101927557,LOC101927539,AKAP1,RNF126P1,SCPEP1	T	C	0.000127	79.3208		6.22e-05	103.928	0	0.9437		0.566	0.01775	0.02	0.817		0.81	0.01811	0	0.8342		-	-	-	-
rs56133836	chr11	126481227	KIRREL3	intron_variant	NM_001161707.1:c.434-7761G>A,NM_001301097.1:c.434-7761G>A,NM_032531.3:c.434-7761G>A	ST3GAL4,KIRREL3,GSEC,DCPS,LOC101929427,TIRAP	T	C	0.000128	0.01576		0.407	0.0175	0.06	1		0.000794	0.01541	0.83	0.9426		0.0983	0.01677	0.08	0.9728		-	-	-	-
rs528620566	chr4	126589924	.	intergenic_variant	.	NA	T	C	0.000128	2.13443		0.419	0.01752	0.06	0.9958		0.0261	1.82778	0.28	0.8005		0.00492	2.34152	0.26	0.8768		0.0383	8.57799	0.04	0.999
rs77858709	chr6	70241176	COL9A1	intron_variant	NM_001851.4:c.2034+243C>G,NM_078485.3:c.1305+243C>G	COL9A1,COL19A1,EVADR,FAM135A,SDHAF4,SMAP1	C	G	0.000129	20.2367		0.874	0.01815	0	1		0.000531	18.7595	0.2	0.9824		0.0958	34.2333	0.01	0.9507		-	-	-	-
rs908239358	chr1	51656581	OSBPL9	intron_variant	NM_024586.5:c.162+4540A>G,NM_148906.2:c.112-12853A>G,NM_148908.3:c.162+4540A>G,NM_148909.3:c.162+4540A>G	OSBPL9,NRDC,EPS15,MIR761,RAB3B,TTC39A	G	A	0.000131	11.7953		0.692	0.01792	0.02	0.9814		0.956	0.01828	0	0.8737		0.000545	10.134	0.02	0.9173		0.0401	195.762	0.01	0.999
rs190928857	chr18	55049439	.	intergenic_variant	.	LINC01929,CCDC68,RAB27B,TCF4,MIR4529,DYNAP	G	A	0.000131	0.38175		0.474	0.54531	0.47	0.9994		0.00112	0.29034	0.43	0.8615		0.237	0.56496	0.31	0.9164		0.0624	0.3491	0.17	0.999
rs77766010	chr5	46176568	.	intergenic_variant	.	HCN1	T	C	0.000131	0.57024		0.0259	0.01627	0.46	0.998		0.0931	0.64442	0.55	0.9674		0.0253	0.54417	0.77	0.9963		0.0161	0.56671	0.98	0.999
rs528988646	chr2	63167805	WDPCP	intron_variant	NM_001042692.2:c.1601+6865A>G,NM_015910.5:c.2078+6865A>G	WDPCP,DBIL5P2,OTX1,LOC100132215,EHBP1,MDH1	C	T	0.000133	2.65435		0.226	3.9622	0.06	0.9998		0.0026	3.87444	0.05	0.9099		0.0685	1.97427	0.16	0.9842		0.137	2.59478	0.13	0.999
rs200379903	chr4	35245991	.	intergenic_variant	.	ARAP2,LOC439933	A	ATTTAT	0.000133	1.446		0.124	2.05958	0.62	0.9998		0.00279	1.45557	1.23	0.9655		0.0345	1.50456	0.76	0.9839		0.665	1.12998	0.65	0.999
rs4936777	chr11	123112220	CLMP	intron_variant	NM_024769.3:c.29-14268T>C	CLMP,HSPA8,SNORD14C,SNORD14D,SNORD14E,LOC341056	G	A	0.000136	0.89601		0.31	0.88259	17.25	0.9999		0.0122	0.89709	17.46	0.9865		0.0106	0.87494	17.15	0.9958		0.259	0.93007	14.41	0.999
rs111263344	chr13	40059939	.	regulatory_region_variant	.	LINC00332,LINC00548,COG6,LINC00598,MIR4305,LHFPL6	A	G	0.000136	71.5932		7.44e-05	100.133	0	1		1	1	0	0.8898		1	1	0	0.9991		-	-	-	-
rs116900480	chr12	58262322	.	intergenic_variant	.	LOC105369972,LINC02388,ATP23,LOC100506844,LOC100506869,CTDSP2	T	C	0.000137	1.32392		0.514	1.19435	2.52	0.9999		0.00192	1.41694	1.54	0.9933		0.13	1.22924	1.7	0.998		0.0831	1.32406	2.02	0.999
rs187928062	chr1	224455466	CNIH3	intron_variant	NM_001322302.1:c.165+1123C>T,NM_001322303.1:c.99+20279C>T,NM_001322304.1:c.-118+20279C>T	CNIH3,WDR26,MIR4742,CNIH4,NVL,MIR320B2	T	C	0.000138	1.93499		0.617	0.01781	0.02	0.9526		0.0238	1.83749	0.28	0.8036		0.0371	1.68759	0.49	0.9023		0.00499	4.33794	0.23	0.999
rs261861	chr1	240932276	RGS7	intron_variant	NM_001282773.1:c.226+50803A>G,NM_001282775.1:c.334-1508A>G,NM_001282778.1:c.334-1508A>G,NM_002924.5:c.334-1508A>G	RGS7,MIR3123,GREM2,FMN2,FH,KMO	T	C	0.000138	1.08329		0.236	1.11271	45.52	0.9996		0.00275	1.09966	49.24	1		0.0243	1.09111	49	0.9772		0.474	1.03314	46.47	0.999
rs148229564	chr13	84855304	.	intergenic_variant	.	LINC00375,LINC00333,LINC00351,RNU6-72P,SLITRK6,SLITRK1	T	C	0.000138	1.80507		0.516	1.65533	0.22	0.9984		0.0396	1.52959	0.52	0.9273		0.000929	2.29057	0.37	0.9645		0.456	2.6594	0.04	0.999
rs184598347	chr5	76168775	SV2C	intron_variant	NM_001297716.1:c.581-26144G>A,NM_014979.3:c.581-26144G>A	SV2C,IQGAP2,F2RL2,POC5,ANKDD1B,NCRUPAR	A	G	0.000138	1.63199		0.0564	2.90084	0.32	0.997		0.094	1.44875	0.43	0.8671		4.02e-05	2.124	0.69	0.9505		0.167	0.59816	0.39	0.999
rs75963243	chr5	139796380	PSD2	intron_variant	NM_032289.2:c.-51+405T>C	PSD2,PSD2-AS1,NRG2,CXXC5,UBE2D2,MALINC1	C	T	0.000138	0.90583		0.318	1.11773	20.21	0.9993		0.00371	0.89395	22.99	0.996		0.00278	0.86485	21.08	0.9928		0.277	0.94016	19.59	0.999
rs41281016	chr7	77798109	PHTF2	upstream_gene_variant	.	TMEM60,PHTF2,RSBN1L,APTR,PTPN12,MAGI2	A	C	0.000139	2.56177		0.0301	2.98381	0.38	0.9987		0.017	2.21466	0.18	0.9171		0.0329	3.14496	0.07	0.9604		-	-	-	-
rs561032751	chr7	81198489	.	intergenic_variant	.	LOC105369146,SEMA3C,LOC100128317,HGF,CD36,GNAT3	A	G	0.00014	2.17973		0.411	2.63373	0.06	0.9976		0.00579	2.00973	0.26	0.8854		0.0107	2.53248	0.15	0.9489		-	-	-	-
rs116174650	chr12	77025594	E2F7	synonymous_variant	NP_976328.2:p.Tyr843=	E2F7,CSRP2,ZDHHC17,OSBPL8,NAV3,BBS10	A	G	0.000144	84.5464		0.933	0.01823	0	1		0.686	0.01792	0.14	0.9024		0.000103	96.5827	0.01	0.9374		-	-	-	-
rs900510745	chr5	163616006	.	intergenic_variant	.	MAT2B,HMMR-AS1,HMMR,NUDCD2,CCNG1,LINC02143	C	T	0.000144	2.49578		0.719	0.01796	0.01	0.9898		0.0117	2.37548	0.12	0.852		0.0042	2.63004	0.17	0.8975		-	-	-	-
rs140128898	chr15	74955516	RPP25	3_prime_UTR_variant	NM_017793.2:c.*468G>C	RPP25,COX5A,SCAMP5,FAM219B,MPI,PPCDC	G	C	0.000146	3.13993		0.63	0.01783	0.02	0.9999		6.42e-05	4.66739	0.06	0.9399		0.268	1.71018	0.11	0.9613		-	-	-	-
rs116902858	chr6	149869273	LRP11	upstream_gene_variant	.	RAET1E-AS1,RAET1E,LRP11,RAET1G,PCMT1,ULBP2	T	C	0.000146	1.70489		0.679	1.44455	0.27	0.9949		0.0898	1.3985	0.56	0.8576		0.000285	2.17581	0.55	0.9025		0.461	1.67665	0.11	0.999
rs369120123	chr16	65927812	.	intergenic_variant	.	LINC00922,CDH5,LINC00920,BEAN1,BEAN1-AS1,TK2	C	CA	0.000149	0.68715		0.371	1.3992	1.21	0.9981		0.000338	0.52904	1.41	0.8154		0.000326	0.56113	2.01	0.9548		0.716	1.07595	1.32	0.999
rs774446797	chr5	72570706	LOC102477328,LOC102503427	intergenic_variant	NR_105008.1:n.476-729G>T	LOC102503427,LINC02056,ZNF366,PTCD2,TNPO1,MRPS27	T	G	0.000151	0.01628		0.0158	0.01612	0.56	0.9973		0.0638	0.01659	0.04	0.9556		0.0239	0.01626	0.09	0.9731		-	-	-	-
rs545194159	chr14	75747702	TTLL5	intron_variant	NM_015072.4:c.1487+2121G>A	TTLL5,ERG28,FLVCR2,MIR7641-2,LOC102724153,BATF	A	G	0.000153	2.48482		0.0607	30.9477	0.01	0.9741		0.000468	3.05598	0.12	0.8952		0.161	1.68742	0.18	0.9599		-	-	-	-
rs13084472	chr3	80295967	.	intergenic_variant	.	ROBO1,MIR3923,LOC101927374	G	A	0.000154	1.30018		0.551	0.82078	2.17	0.9987		0.000316	1.40706	2.52	0.9487		0.109	1.22471	2.24	0.9952		0.254	1.25659	1.3	0.999
rs146822215,rs373159164	chr6	7745975	BMP6	intron_variant	NM_001718.4:c.664+18368_664+18369del	BMP6,SNRNP48,TXNDC5,BLOC1S5-TXNDC5,DSP,PIP5K1P1	A	AAG	0.000155	1.09977		0.41	1.09002	22.89	0.9999		0.0855	1.06876	20.46	0.995		0.0242	1.10916	21.27	0.9984		0.00861	1.15062	23.09	0.999
rs768679117	chrX	127626219	.	intergenic_variant	.	ACTRT1,PRR32	C	A	0.000156	2.90432		0.796	0.01808	0.01	0.9879		0.00112	3.47606	0.04	0.814		0.0406	2.35232	0.07	0.9171		-	-	-	-
rs144753364	chr6	109703948	FIG4	intron_variant	NM_014845.5:c.67-11130T>C	FIG4,AK9,ZBTB24,MICAL1,SMPD2,PPIL6	C	T	0.000158	1.65318		0.724	1.46126	0.13	0.9926		0.0018	1.8002	0.5	0.9039		0.0279	1.61059	0.58	0.9611		0.584	1.24682	0.33	0.999
rs79623187	chr5	86853372	.	intergenic_variant	.	LINC02059,COX7C,MIR4280,LOC101929380,LINC01949,RASA1	A	G	0.000159	1.46199		0.151	0.01708	0.32	0.9999		0.0166	1.36602	1.41	0.9585		0.0557	1.41722	0.97	0.9714		0.00322	2.57771	0.52	0.999
rs10009778	chr4	30636335	.	intergenic_variant	.	PCDH7,LINC02497	A	C	0.00016	0.90765		0.298	0.89244	22.61	0.9996		0.0032	0.88967	21.81	0.9856		0.0723	0.91906	22.15	0.9951		0.18	0.93025	22.67	0.999
rs147706936	chr6	160983814	.	regulatory_region_variant	.	MAP3K4,AGPAT4,AGPAT4-IT1,PLG,LPA,PRKN	G	C	0.00016	1.67046		0.0163	2.94497	0.45	0.997		0.00957	1.78461	0.39	0.8255		0.0376	1.48736	0.82	0.9115		0.973	0.97443	0.1	0.999
rs35519314	chr11	33936235	.	intergenic_variant	.	LMO2,CAPRIN1,FBXO3-AS1,FBXO3,NAT10,CD59	T	C	0.000161	1.09199		0.058	1.20154	28.99	0.9984		0.0553	1.07315	28.98	0.8542		0.0146	1.10871	30.03	0.9407		0.121	1.07713	37.45	0.999
rs148236061	chr11	44594859	CD82	intron_variant	NM_001024844.1:c.63+134A>C,NM_002231.3:c.63+134A>C	CD82,TSPAN18,ALX4,TP53I11,EXT2,LOC221122	C	A	0.000161	1.27316		0.0104	1.65914	3.83	0.9987		0.0252	1.22998	2.86	0.8742		0.897	0.98206	2	0.9349		0.00131	1.57539	2.72	0.999
rs570353954	chr2	9233057	ASAP2	intron_variant	NM_001135191.1:c.126+25835del,NM_003887.2:c.126+25835del	ASAP2,ITGB1BP1,CPSF3,MBOAT2,IAH1,ADAM17	G	GT	0.000161	0.58031		0.438	0.726	1.5	0.9995		0.000835	0.45571	0.91	0.8491		0.0161	0.57155	1	0.9728		0.907	1.05033	0.31	0.999
rs10188365	chr2	217015489	LOC101928278	intergenic_variant	.	LINC01921,TNP1,DIRC3,IGFBP5,IGFBP2,LINC01280	T	C	0.000167	1.40088		0.0321	1.81957	1.81	0.9982		0.439	1.10098	1.44	1		0.00311	1.62418	1.12	0.8856		0.00131	2.78069	0.56	0.999
rs544073379	chr5	145184155	.	intergenic_variant	.	PRELID2,GRXCR2,KCTD16,SH3RF2,PLAC8L1,LARS	C	G	0.000168	0.29183		0.165	0.01699	0.19	0.9956		0.00132	0.27951	0.38	0.9512		0.084	0.36031	0.23	0.964		-	-	-	-
rs113859572	chr17	62664946	MRC2	missense_variant	NP_006030.2:p.His173Tyr	MRC2,MARCH10,TLK2,METTL2A,EFCAB3,MIR633	T	C	0.000172	1.47153		0.485	1.22556	2.07	0.9988		0.00221	1.51907	0.97	1		0.0221	1.55209	0.8	0.925		0.898	0.9153	0.11	0.999
rs558506118	chr3	103033190	.	intergenic_variant	.	MIR548AB,ZPLD1	A	C	0.000174	4.08083		0.0325	10.5719	0.03	0.9749		0.00256	3.93102	0.06	0.8244		0.233	2.69447	0.03	0.8727		-	-	-	-
rs2846604	chr18	851131	.	intergenic_variant	.	YES1,ADCYAP1,ENOSF1,TYMS,TYMSOS,CLUL1	A	T	0.000177	0.43012		0.191	0.01706	0.17	0.9988		0.012	0.40495	0.69	0.9188		0.0264	0.44839	0.58	0.893		0.131	0.48128	0.24	0.999
rs6631222	chrX	30973546	.	intergenic_variant	.	TAB3,FTHL17,DMD,GK,CXorf21,NR0B1	C	A	0.000177	0.91503		0.0983	0.82341	19.19	0.9996		0.00883	0.90457	17.31	0.9721		0.018	0.92886	47.67	0.9854		-	-	-	-
rs12218264	chr10	37505376	.	intergenic_variant	.	MTRNR2L7,LINC00993,ZNF248,ANKRD30A,ZNF33BP1,ZNF25	A	G	0.000178	3.54841		0.684	0.01791	0.02	0.9893		0.000518	3.88569	0.29	0.962		0.128	2.77986	0.26	0.9844		-	-	-	-
rs527388599	chr13	111529792	.	intergenic_variant	.	LINC02337,TEX29,ARHGEF7,LINC00354,LOC101060553,ARHGEF7-AS1	A	G	0.000179	0.01647		0.145	0.01692	0.2	0.9993		0.00859	0.01647	0.15	0.801		0.0252	0.01628	0.1	0.9683		-	-	-	-
rs555292113	chr14	83366390	.	intergenic_variant	.	NA	G	A	0.00018	0.37505		0.306	0.41937	0.51	0.9987		0.000906	0.23926	0.35	0.8718		0.0457	0.45799	0.4	0.9584		0.799	0.79732	0.06	0.999
rs570894652	chr3	87196404	.	intergenic_variant	.	MIR4795,CHMP2B,LINC00506,POU1F1,VGLL3,HTR1F	T	C	0.000181	3.10278		0.902	0.01819	0	1		7.22e-05	3.35214	0.11	0.9788		0.105	0.01679	0.05	0.9982		-	-	-	-
rs11056137	chr12	14722756	C12orf60	intergenic_variant	.	LOC105369669,GUCY2C,HIST4H4,H2AFJ,C12orf60,WBP11	C	T	0.00019	0.89021		0.554	0.94299	35.35	0.9732		0.000409	0.88932	38.85	0.9742		0.107	0.70216	0.96	0.9518		-	-	-	-
rs569852	chr1	88573196	PKN2-AS1	intergenic_variant	NR_110682.1:n.42-3001A>G	PKN2-AS1,PKN2,GTF2B,KYAT3,RBMXL1,GBP3	C	T	0.000195	0.90312		0.103	0.82688	20.88	1		0.00722	0.89101	17.64	0.9985		0.205	0.93857	18.62	0.991		0.0556	0.89853	20.58	0.999
rs546294642	chr1	210577275	HHAT	intron_variant	NM_001122834.3:c.1044-10623G>T,NM_001170564.2:c.633-10623G>T,NM_001170580.2:c.1044-10623G>T,NM_001170587.2:c.1047-10623G>T,NM_001170588.2:c.849-10623G>T,NM_018194.5:c.1044-10623G>T	HHAT,KCNH1,SERTAD4,SERTAD4-AS1,SYT14,RCOR3	T	G	0.0002	2.4466		0.00365	3.93889	0.37	0.999		0.0132	2.63215	0.08	0.8515		0.497	1.34259	0.15	0.9617		0.148	4.58596	0.06	0.999
rs192883577	chr4	103946458	.	intergenic_variant	.	TACR3,LINC02428,CXXC4,CXXC4-AS1,CENPE,BDH2	A	G	0.000204	3.3508		0.00753	22.3695	0.02	0.9868		0.00434	3.69027	0.06	0.8033		0.146	2.08256	0.08	0.9171		-	-	-	-
rs754835058	chr4	55404638	TMEM165	intron_variant	NM_018475.4:c.208-6976A>T	TMEM165,SRD5A3-AS1,CLOCK,SRD5A3,PDCL2,NMU	T	A	0.000209	3.10589		0.277	3.8555	0.05	0.9953		0.0206	2.8962	0.06	0.8897		0.0352	3.05812	0.07	0.9228		0.0909	3.56941	0.09	0.999
rs6419085	chr2	18105586	.	intergenic_variant	.	KCNS3,MSGN1,GEN1,SMC6,RDH14,NT5C1B-RDH14	G	A	0.000212	0.92459		0.0726	0.84959	47.01	0.9997		0.0104	0.92063	47.39	0.972		0.0125	0.90719	43.55	0.9964		0.598	0.97648	47.62	0.999
rs149348276	chr16	23602113	PALB2	downstream_gene_variant	.	PALB2,NDUFAB1,UBFD1,DCTN5,EARS2,PLK1	A	T	0.000213	1.37685		0.714	0.84248	1.1	0.9986		2.37e-05	1.77731	1.19	0.8862		0.381	1.13997	1.59	0.9562		0.224	1.24458	1.65	0.999
rs5826930	chr19	6419740	KHSRP	intron_variant	NM_003685.2:c.547+331_547+332del	KHSRP,MIR3940,SLC25A41,LOC390877,SLC25A23,GTF2F1	C	CCT	0.000214	1.31036		0.921	1.03004	2.57	0.9992		0.0597	1.25847	1.51	0.9238		0.0254	1.30096	2.32	0.9735		0.0103	1.51089	1.99	0.999
rs11700893	chr21	21956223	.	intergenic_variant	.	LINC01687,LINC00308,LINC01425,LINC00317,NCAM2	G	A	0.000214	0.89056		0.431	0.89664	13.6	0.9987		0.000566	0.83544	12.23	0.9868		0.605	0.96831	11.47	0.9512		0.0393	0.89449	23.11	0.999
rs73045777	chr7	7233977	C1GALT1	intron_variant	NM_020156.4:c.-17-326G>A	C1GALT1,LOC101927354,COL28A1,LOC100131257,MIR3683,LOC101927391	A	G	0.000214	0.3944		0.0122	0.01615	0.7	0.9996		0.00519	0.39848	0.43	0.9079		0.109	0.49007	0.3	0.9456		0.307	0.38934	0.07	0.999
rs10708597,rs397980100	chr1	45630770	GPBP1L1	intron_variant	NM_021639.4:c.1045-165del	GPBP1L1,CCDC17,NASP,RPS15AP10,TMEM69,AKR1A1	CA	C	0.000221	3.62046		0.777	0.01804	0.01	0.9938		0.0028	3.08916	0.91	0.9232		0.0142	9.24701	0.06	0.88		-	-	-	-
rs548552505	chr3	185607485	SENP2	intron_variant	NM_021627.2:c.618+987C>A	SENP2,IGF2BP2,LIPH,IGF2BP2-AS1,TMEM41A,MAP3K13	A	C	0.000223	1.88778		0.576	0.01775	0.03	0.9873		0.00216	1.93499	0.36	0.825		0.0369	1.82012	0.3	0.9743		-	-	-	-
rs180873967	chr5	122714593	LOC101927379	intergenic_variant	NR_109881.1:n.361+7621T>C	LINC02201,SNX2,SNX24,MGC32805,SNCAIP,PPIC	G	A	0.000226	0.4808		0.214	0.01735	0.26	0.9983		0.000321	0.35303	0.59	0.9533		0.161	0.66001	0.54	0.9765		0.459	0.58855	0.09	0.999
rs140178872	chr16	62164855	.	intergenic_variant	.	RNU6-21P,CDH8	G	A	0.00023	0.55577		0.111	0.01681	0.28	0.996		0.265	0.69956	0.36	0.8717		0.000516	0.10732	0.32	0.9448		0.00889	0.60465	1.44	0.999
rs12348448	chr9	5525775	PDCD1LG2	intron_variant	NM_025239.3:c.55+3174A>G	PDCD1LG2,CD274,PLGRKT,RIC1,RLN1,RLN2	G	A	0.000236	0.92173		0.932	1.00773	42.22	0.9975		0.0419	0.93323	42.79	0.8882		0.0629	0.92672	41.67	0.9136		0.00318	0.86797	36.71	0.999
rs79855151	chr4	10496737	CLNK	intron_variant	NM_052964.2:c.1140+4519A>C	CLNK,ZNF518B,WDR1,MIR3138,SLC2A9,DRD5	G	T	0.000242	30.7749		0.869	0.01814	0	0.9918		0.00086	54.6418	0.04	0.8297		0.0837	13.1038	0.02	0.9115		-	-	-	-
rs75940552	chr4	82933984	LIN54	intron_variant	NM_001115007.2:c.1182+1997T>G,NM_001115008.2:c.1182+1997T>G,NM_001288996.1:c.1578+1997T>G,NM_001288997.1:c.1182+1997T>G,NM_194282.3:c.1845+1997T>G	LIN54,THAP9,THAP9-AS1,SEC31A,COPS4,SCD5	C	A	0.000242	1.65367		0.314	1.61268	0.65	0.9936		0.0271	1.67364	0.38	0.8048		0.0527	1.4984	0.69	0.9322		0.0306	2.20781	0.4	0.999
rs114120724	chr3	180436996	.	intergenic_variant	.	TTC14,CCDC39,LOC101928882,PEX5L,FXR1,PEX5L-AS2	G	A	0.000243	1.31456		0.89	1.03676	2.82	0.9979		0.0191	1.28904	1.85	0.921		0.00159	1.5124	1.72	0.9423		0.526	1.14511	1.17	0.999
rs573534372	chr1	30817802	.	intergenic_variant	.	SDC3,LAPTM5,MIR4420,MATN1-AS1,MATN1,PUM1	A	G	0.000252	2.50378		0.113	2.94969	0.25	0.9998		0.0332	2.15437	0.12	0.8996		0.00972	2.86051	0.11	0.9423		-	-	-	-
rs189058790	chr2	225601970	NYAP2	intron_variant	NM_020864.1:c.1618+18935T>A	NYAP2,LOC646736,DOCK10,MIR4439	A	T	0.000252	2.73491		0.738	0.01798	0.01	0.9882		0.0001	3.68437	0.1	0.8387		0.403	1.49481	0.11	0.9544		-	-	-	-
rs186772564	chr5	180313420	GFPT2	intron_variant	NM_005110.3:c.1431+387A>G	GFPT2,MAPK9,RASGEF1C,CNOT6,RNF130,SCGB3A1	C	T	0.000253	1.08188		0.345	1.09177	39.43	0.9992		0.00348	1.10032	37.96	0.9793		0.037	1.0848	39.41	0.9954		0.417	1.03863	37.48	0.999
rs201787072	chr9	74800619	TRPM6	intron_variant	NM_001177310.1:c.1995-139_1995-138del,NM_001177311.1:c.1995-139_1995-138del,NM_017662.4:c.2010-139_2010-138del	TRPM6,RORB,C9orf40,C9orf41-AS1,CARNMT1,NMRK1	TA	TAAA	0.000255	1.13519		0.318	0.86476	11.86	0.9991		0.0111	1.12569	13.06	0.9798		0.00132	1.19494	12.97	0.9723		-	-	-	-
rs12471513	chr2	37765767	LOC107985869	intergenic_variant	.	LINC00211,CDC42EP3,RMDN2,RMDN2-AS1,CYP1B1,CYP1B1-AS1	T	C	0.000267	1.08437		0.298	0.90249	31.43	0.9989		0.00527	1.09768	32.64	1		0.287	1.04467	33.68	0.9632		0.00174	1.16253	34.42	0.999
rs138074667	chr4	89239703	GPRIN3	downstream_gene_variant	.	GPRIN3,TIGD2,FAM13A,SNCA,FAM13A-AS1,HERC3	T	C	0.000277	11.1685		0.949	0.01826	0	1		0.00909	9.64751	0.18	0.8032		0.0108	13.7302	0.01	0.827		-	-	-	-
rs755000407	chr14	55969005	.	intergenic_variant	.	PELI2,LINC00520,RPL13AP3,KTN1,KTN1-AS1,TBPL2	C	A	0.000279	2.80611		0.915	0.01821	0	0.9973		0.000266	3.04469	0.13	0.9133		0.507	1.67013	0.04	0.9693		-	-	-	-
rs11273582,rs11276226	chr7	152608652	.	intergenic_variant	.	XRCC2,LINC01003,ACTR3B,FABP5P3,KMT2C,GALNT11	TGATGAAGAGCG	T	0.000285	0.7449		0.256	0.56119	99.4	0.9998		0.000135	0.68372	97.76	0.9887		0.622	0.92478	98.55	0.994		0.699	0.86736	99.62	0.999
rs547176396	chr13	107899738	.	intergenic_variant	.	FAM155A,FAM155A-IT1,LIG4,ABHD13,MIR1267,TNFSF13B	T	C	0.000293	1.89781		0.433	0.19855	0.3	0.9975		0.971	1.01005	0.34	0.8777		0.000119	2.04112	0.69	0.9762		-	-	-	-
rs534622439	chr16	46935867	GPT2	downstream_gene_variant	.	GPT2,DNAJA2,C16orf87,NETO2,MYLK3,ITFG1-AS1	A	G	0.0003	1.75505		0.0964	0.01677	0.3	0.999		0.197	1.39306	0.3	0.9623		0.00224	2.11721	0.36	0.9901		0.0356	1.98278	0.48	0.999
rs565729213	chr9	33043992	SMU1	3_prime_UTR_variant	NM_018225.2:c.*3300del	SMU1,DNAJA1,APTX,B4GALT1,B4GALT1-AS1,SPINK4	TAAAA	TAAAAA	0.000302	0.90946		0.224	0.89413	55.02	0.9817		5.46e-06	0.83929	75.02	0.8489		0.801	0.99025	53.18	0.9745		-	-	-	-
rs561684383	chr1	53489623	.	intergenic_variant	.	GLIS1,DMRTB1,SLC25A3P1,LRP8,LOC100507564,MAGOH	A	G	0.000308	2.40488		0.307	3.46253	0.06	0.9982		0.0324	2.06638	0.14	0.8896		0.0274	2.49603	0.12	0.9715		0.0713	3.93889	0.09	0.999
rs115989377	chr6	24821603	FAM65B	intron_variant	NM_001286445.1:c.2869-2978C>T,NM_014722.3:c.2932-2978C>T	RIPOR2,C6orf229,GMNN,C6orf62,ACOT13,TDP2	A	G	0.000309	0.7595		0.169	0.68777	3.76	0.9996		0.0143	0.76071	2.4	1		0.0741	0.78868	2.57	0.9707		0.139	0.72789	1.13	0.999
rs190872482	chr18	67726348	LOC105372173,LOC643542	intergenic_variant	NR_033921.1:n.205-108071G>A	LOC643542,DSEL,MIR5011,TMX3,CCDC102B	A	G	0.000349	1.41779		0.41	1.24384	2.59	0.9979		0.0624	1.38486	0.69	0.8665		0.00486	1.55411	1.16	0.9501		0.239	1.3291	0.92	0.999
rs116052744	chr6	83756856	.	intergenic_variant	.	SNAP91,RIPPLY2,CYB5R4,PRSS35,MRAP2,ME1	T	C	0.000356	57.616		0.939	0.01823	0	1		0.00034	58.7035	0.1	0.8829		0.875	0.01816	0.01	0.9588		-	-	-	-
rs916453429	chrX	40935234	.	intergenic_variant	.	LOC100132831,USP9X,MED14OS,MED14,CXorf38,MPC1L	G	A	0.000378	2.1889		0.856	1.18105	0.21	0.9928		0.164	1.73273	0.08	0.8606		0.000575	2.60075	0.15	0.8286		-	-	-	-
rs111600371	chr12	17778685	.	intergenic_variant	.	MIR3974,RERGL,PIK3C2G,SKP1P2,PLCZ1,CAPZA3	C	G	0.0004	2.06225		0.577	1.34434	0.56	1		0.00346	2.40128	0.18	0.9136		0.312	1.5633	0.16	0.9817		0.0374	2.78821	0.2	0.999
rs34154657,rs397988445,rs773493655	chr2	242074054	LINC01237,LOC105373979	intergenic_variant	NR_110220.1:n.314-4402del	LINC01237,LINC01881,LINC01238,LOC285095,RTP5,PDCD1	CAAA	CAAAA	0.000471	1.09002		0.706	1.03624	41.94	0.9555		0.0133	1.08426	47.5	0.8857		0.011	1.10938	40.86	0.8635		-	-	-	-
rs117254853	chr10	111456772	LOC105378485	intergenic_variant	.	ADRA2A,SHOC2,MIR548E,RPL13AP6,BBIP1,PDCD4	G	A	0.000551	1.54465		0.689	1.26087	0.53	0.9972		0.565	1.11874	0.65	0.902		0.0117	1.66047	0.67	0.9354		0.000189	3.44457	0.59	0.999
rs542340696	chr7	106207729	.	intergenic_variant	.	NAMPT,SYPL1,CDHR3,ATXN7L1,CCDC71L,EFCAB10	C	T	0.000571	0.10824		0.0941	0.01692	0.44	0.9971		0.00116	0.01551	0.15	0.8474		0.0969	0.27174	0.16	0.9124		-	-	-	-
